# Supplementary material for: Surface molecules of extracellular vesicles secreted by the helminth pathogen Fasciola hepatica direct their internalisation by host cells
Source: PLoS Negl Trop Dis. 2019 Jan 18;13(1):e0007087. doi: 10.1371/journal.pntd.0007087 (PMC6355031; doi:10.1371/journal.pntd.0007087)
Supplement: S1 Table — (XLSX) [file pntd.0007087.s001.xlsx]

## Sheet: 1A - Total identified proteins
Supplemental Table S-1- Proteins displayed on the surface of Fasciola hepatica EVs
									Quantitative Value (Normalized emPAI)						Exclusive Unique Peptide Count						Exclusive Unique Spectrum Count						Percent Coverage
#	Accession Number	Protein name	Human orthologue	Molecular Weight	T-Test (p-value): *(p < 0,02038)	Fold Change (15k/120k)	Quantitative Profile	Previously reported in 120k EV membrane1	15k Biotinylated EVs			120k Biotinylated EVs			15k Biotinylated EVs			120k Biotinylated EVs			15k Biotinylated EVs			120k Biotinylated EVs			15k Biotinylated EVs			120k Biotinylated EVs
									15k_1	15k_2	15k_3	120k_1	120k_2	120k_3	15k_1	15k_2	15k_3	120k_1	120k_2	120k_3	15k_1	15k_2	15k_3	120k_1	120k_2	120k_3	15k_1	15k_2	15k_3	120k_1	120k_2	120k_3
3	BN1106_s793B000176	Tubulin alpha-5;Tubulin alpha;Tubulin alpha-3 chain	NP_035783	63 kDa	0.00067	11	120k low, 15k high		0.64334	0.60445	0.65226	0.17493	0	0	43	44	46	3	0	0	66	65	69	3	0	0	0.431	0.375	0.431	0.17	0.0	0.0
3.1	BN1106_s793B000176	Tubulin alpha-5;Tubulin alpha;Tubulin alpha-3 chain	NP_035783	63 kDa	< 0,00010	INF	120k low, 15k high		0.76352	0.84296	0.78983	0	0	0	9	9	10	0	0	0	17	17	18	0	0	0	0.251	0.251	0.257	0.0	0.0	0.0
3.3	BN1106_s606B000246	Tubulin alpha-1	NP_033472	50 kDa	< 0,00010	INF	120k low, 15k high		1.2101	1.1145	1.1448	0	0	0	3	3	3	0	0	0	5	5	5	0	0	0	0.355	0.355	0.355	0.0	0.0	0.0
3.4	BN1106_s925B000547	Tubulin alpha-3	NP_035784	16 kDa	0.0014	11	120k low, 15k high		1.0308	0.84696	1.0664	0.27027	0	0	2	2	2	1	0	0	4	4	4	1	0	0	0.333	0.333	0.397	0.17	0.0	0.0
3.7	BN1106_s1274B000227	Tubulin alpha-3 chain	NP_033472	50 kDa	0.0095	INF	120k low, 15k high		0.064007	0.10951	0.14139	0	0	0	2	3	4	0	0	0	2	3	4	0	0	0	0.0787	0.108	0.144	0.0	0.0	0.0
3.8	BN1106_s3575B000082	Tubulin alpha-3 chain	NP_033472	50 kDa	0.0022	INF	120k low, 15k high		0.09825	0.10847	0.065604	0	0	0	2	2	1	0	0	0	2	2	1	0	0	0	0.0737	0.0737	0.0402	0.0	0.0	0.0
4	BN1106_s3585B000136	Myoferlin	MYOF	126 kDa	0.015	0.4	120k high, 15k low	TX	0.65143	0.75123	0.64462	1.233	2.0069	1.5777	24	24	23	31	28	23	32	33	31	45	37	28	0.306	0.309	0.281	0.355	0.321	0.274
4.1	BN1106_s3585B000136	Myoferlin	MYOF	126 kDa	0.015	0.4	120k high, 15k low		0.65143	0.75123	0.64462	1.233	2.0069	1.5777	22	22	21	28	25	21	30	30	29	41	33	26	0.306	0.309	0.281	0.355	0.321	0.274
5	BN1106_s3396B000087	ATP-binding cassette subfamily D (ALD) member 4	ABCD4	55 kDa	0.0021	0.2	120k high, 15k low		1.1193	0.65072	0.97801	5.9377	4.9742	4.0113	13	11	10	17	14	14	21	14	19	42	28	23	0.394	0.307	0.311	0.451	0.38	0.408
6	BN1106_s2471B000098	Multidrug resistance protein 1	NP_001335874	129 kDa	0.0017	0.2	120k high, 15k low	TX	0.40993	0.38223	0.35814	1.6379	1.3463	1.9263	16	15	15	29	28	32	20	18	17	45	40	44	0.229	0.218	0.231	0.374	0.335	0.346
6.1	BN1106_s2471B000098	Multidrug resistance protein 1	NP_001335874	129 kDa	0.016	0.2	120k high, 15k low		0.40993	0.38223	0.35814	1.6379	2.459	3.4625	14	13	13	26	25	27	18	15	14	40	36	38	0.229	0.218	0.231	0.374	0.335	0.346
9	BN1106_s793B000177	Cathepsin B6/8	CTSB	38 kDa	0.099	1.5	[]	T, C	1.6337	1.8036	2.0834	0.74286	1.5897	1.3601	4	4	4	4	4	4	16	15	17	10	10	8	0.175	0.175	0.175	0.175	0.175	0.175
10	BN1106_s617B000566	Peptidase M17;Leucine aminopeptidase 2	NPEPL1	42 kDa	0.029	2.1	[]	C	1.3477	1.8127	2.2496	0.94633	0.69735	0.99455	8	10	10	9	5	5	17	19	21	12	5	6	0.301	0.344	0.344	0.316	0.181	0.191
11	BN1106_s204B000249	Calpain (C02 family)	CAPN9	86 kDa	0.019	1.5	120k low, 15k high		0.82373	0.80637	0.90317	0.63817	0.62474	0.43131	17	16	17	18	10	7	24	25	26	20	11	7	0.335	0.333	0.333	0.315	0.18	0.118
12	BN1106_s468B000343	Xaa-Pro dipeptidase (M24 family)	PEPD	56 kDa	0.002	1.7	120k low, 15k high		0.9932	1.0075	1.1157	0.55816	0.70361	0.58325	9	9	10	9	7	5	20	19	21	12	8	6	0.23	0.23	0.254	0.244	0.175	0.129
14	BN1106_s584B000350	Solute carrier family 2 facilitated glucose transporter member 3	SLC2A1	56 kDa	0.014	0.4	120k high, 15k low	TX	0.36689	0.24515	0.30089	0.60274	0.83693	1.0008	7	8	7	12	9	10	14	11	12	20	14	14	0.118	0.135	0.118	0.156	0.152	0.152
14.1	BN1106_s584B000350	Solute carrier family 2 facilitated glucose transporter member 3	SLC2A1	56 kDa	0.014	0.4	120k high, 15k low		0.51377	0.34661	0.42228	0.84579	1.3356	1.4023	2	3	2	4	3	3	3	4	3	6	7	4	0.118	0.135	0.118	0.156	0.152	0.152
14.2	BN1106_s584B000346	Solute carrier family 2 facilitated glucose transporter member 3	SLC2A3	92 kDa	0.044	0.4	[]		0.22002	0.14368	0.1795	0.35969	0.33831	0.59925	1	2	1	3	1	2	1	2	1	4	1	2	0.0466	0.0594	0.0466	0.0723	0.049	0.0699
16	BN1106_s274B000296	ATP-binding cassette subfamily B (MDR/TAP) member 1	ABCB1	110 kDa	0.0077	0.5	120k high, 15k low	T, C, TX	0.4278	0.44361	0.41565	1.0266	1.0445	0.73141	17	17	17	29	20	14	22	21	21	35	21	14	0.249	0.27	0.27	0.405	0.243	0.186
17	BN1106_s521B000167	Na+/K+ transporting ATPase subunit alpha	ATP1A3	102 kDa	0.0031	0.4	120k high, 15k low		0.44281	0.69898	0.55186	1.2659	1.2272	1.5329	15	15	15	22	15	16	21	27	24	37	22	23	0.245	0.241	0.213	0.316	0.239	0.257
17.1	BN1106_s521B000167	Na+/K+ transporting ATPase subunit alpha	ATP1A3	102 kDa	0.0031	0.4	120k high, 15k low		0.44281	0.69898	0.55186	1.2659	1.2272	1.5329	15	15	15	21	15	16	21	27	24	36	22	23	0.245	0.241	0.213	0.316	0.239	0.257
18	BN1106_s3261B000048	Putative otoferlin	NP_001274418	127 kDa	0.0047	0.2	120k high, 15k low	TX	0.16839	0.18591	0.15756	0.71979	1.0313	1.2107	12	12	10	23	21	21	12	12	11	32	24	24	0.129	0.127	0.118	0.274	0.244	0.236
19	BN1106_s1861B000097	Legumain-4/5	LGMN	48 kDa	0.11	0.8	[]	T, C	0.63686	0.70312	0.45367	0.77361	0.84864	0.69624	7	7	7	10	6	4	12	12	10	13	8	6	0.202	0.226	0.188	0.224	0.188	0.111
20	BN1106_s1871B000313	Programmed cell death 6-interacting protein	PDCD6IP	88 kDa	0.003	0.1	120k high, 15k low	TX	0.16043	0.20312	0.14247	1.8118	1.1426	1.7793	6	7	6	26	14	17	8	9	7	39	18	22	0.0948	0.111	0.102	0.327	0.201	0.265
21	BN1106_s3182B000117	Myosin heavy chain, non-muscle	MYH10	211 kDa	0.0014	INF	120k low, 15k high		0.52624	0.34194	0.4981	0	0	0	38	30	33	0	0	0	49	33	46	0	0	0	0.262	0.21	0.236	0.0	0.0	0.0
22	BN1106_s819B000364	Annexin	ANXA13	40 kDa	0.033	1.5	[]	T, C	1.3436	1.6486	1.7123	0.91082	1.2772	0.87738	11	11	11	11	9	6	17	18	19	12	9	6	0.346	0.346	0.346	0.365	0.287	0.213
23	BN1106_s175B000200	Hexokinase A	HK2	53 kDa	0.0078	0.6	120k high, 15k low	TX	0.62743	0.69271	0.64905	0.93354	1.0178	1.1949	10	11	10	11	8	8	14	14	14	16	10	10	0.24	0.257	0.24	0.269	0.206	0.206
24	BN1106_s2615B000090	Protein Myof;Myoferlin;Fer-1-related;Dysferlin	MYOF	90 kDa	0.0075	0.5	120k high, 15k low	TX	0.49216	0.54336	0.44038	0.87756	0.94583	1.2031	16	16	16	20	14	15	20	20	18	26	16	17	0.243	0.243	0.228	0.281	0.199	0.217
26	BN1106_s945B000218	Annexin	NP_001307808	54 kDa	0.032	0.6	[]	T, C, TX	0.6124	0.74937	0.50786	0.82449	1.1319	1.0186	8	8	8	9	8	7	14	15	12	15	11	9	0.192	0.192	0.192	0.196	0.165	0.165
27	BN1106_s246B000252	Phosphoenolpyruvate carboxykinase 2	PCK2	69 kDa	0.32	0.8	[]		0.24556	0.30884	0.32641	0.42884	0.32153	0.2948	6	7	8	11	5	4	9	10	11	12	5	4	0.134	0.149	0.152	0.228	0.0792	0.0695
28	BN1106_s6576B000103	Ubiquitin-related protein	UBA52	5 kDa	0.0019	0.07	120k high, 15k low	C, TX	0	0	1.5479	5.7646	7.0852	8.3177	0	0	3	4	4	4	0	0	5	7	6	6	0.0	0.0	0.644	0.644	0.644	0.644
29	BN1106_s4860B000047	Beta-tubulin 3	NP_076205	44 kDa	< 0,00010	30	120k low, 15k high		0.82887	0.9476	0.91655	0.090073	0	0	7	8	8	2	0	0	15	17	16	2	0	0	0.275	0.332	0.306	0.108	0.0	0.0
30	BN1106_s500B000161	Annexin B2;Annexin A7	ANXA6	40 kDa	< 0,00010	2.3	120k low, 15k high	TX	1.3304	1.3181	1.235	0.59234	0.59302	0.5342	7	6	7	6	4	3	17	16	16	9	5	4	0.248	0.191	0.248	0.177	0.108	0.131
31	BN1106_s3904B000042	14-3-3 protein beta/alpha-1	YWHAB	42 kDa	0.26	1.3	[]	TX	1.4159	1.3147	1.2318	0.61122	1.2195	1.2706	9	9	8	7	6	4	17	17	15	9	8	6	0.448	0.417	0.417	0.284	0.302	0.226
31.1	BN1106_s3904B000042	14-3-3 protein beta/alpha-1	YWHAB	42 kDa	0.71	1.1	[]		1.1141	0.98391	0.9219	0.56058	1.0226	1.2005	3	3	2	3	2	2	6	6	4	3	3	3	0.284	0.262	0.23	0.284	0.205	0.186
31.2	BN1106_s4074B000042	14-3-3 protein		29 kDa	0.11	1.4	[]		1.7176	1.6455	1.5418	0.66187	1.4164	1.3407	3	3	3	1	2	1	4	5	3	1	2	1	0.448	0.417	0.417	0.246	0.302	0.226
32	BN1106_s233B000262	Malic enzyme	ME1	66 kDa	0.01	2.5	120k low, 15k high	T	0.60089	0.84802	0.6216	0.19282	0.33531	0.30714	11	12	11	6	5	4	17	20	17	6	5	4	0.239	0.282	0.239	0.12	0.109	0.0758
36	BN1106_s586B000374	DM9 domain-containing protein		17 kDa	0.29	0.8	[]		1.9109	2.6279	3.739	3.5738	3.0963	3.6349	4	4	5	5	5	5	8	8	10	11	7	7	0.368	0.368	0.465	0.465	0.465	0.465
37	BN1106_s686B000273	14-3-3 epsilon	NP_062249	29 kDa	0.2	1.5	[]		4.2829	4.182	2.3503	1.5737	2.0765	3.3918	10	11	9	10	6	7	18	18	14	11	7	8	0.583	0.583	0.508	0.575	0.405	0.524
38	BN1106_s7079B000034	Leucine aminopeptidase	NPEPL1	41 kDa	0.36	1.1	[]	C	0.63855	0.80411	0.85382	0.67474	0.72993	0.68499	7	7	8	7	5	4	10	10	12	9	5	4	0.292	0.292	0.295	0.297	0.243	0.165
39	BN1106_s1285B000159	Acid sphingomyelinase	SMPDL3A	39 kDa	0.34	0.7	[]	T,C	0.77254	0.85292	0.44373	0.52105	1.3121	1.0957	6	7	5	5	5	5	12	12	8	8	9	7	0.186	0.262	0.172	0.172	0.172	0.172
40	BN1106_s5689B000026	DM9 domain-containing protein	ELN	23 kDa	0.23	0.7	[]	T, C, TX	1.6401	1.5139	2.3804	1.9923	3.5646	2.2982	5	3	5	6	6	5	10	10	11	11	10	7	0.239	0.302	0.385	0.385	0.385	0.385
42	BN1106_s1241B000264	Carboxypeptidase C	CTSA	47 kDa	0.012	0.5	120k high, 15k low	T, C	0.45101	0.43186	0.34673	0.62559	0.87132	0.86314	6	6	6	8	6	5	10	9	8	11	8	7	0.172	0.172	0.191	0.211	0.169	0.16
43	BN1106_s1620B000120	Pro-X carboxypeptidase	DPP7	56 kDa	0.038	0.4	[]	C	0.12087	0.13345	0.12504	0.33119	0.22883	0.47497	3	3	3	6	2	4	4	4	4	8	3	5	0.065	0.065	0.065	0.114	0.0427	0.063
46	BN1106_s4469B000065	Fructose-bisphosphate aldolase	ALDOA	40 kDa	0.81	1	[]	T, C	0.95102	1.1788	0.98379	0.90321	1.0786	1.061	7	7	7	8	7	6	14	15	14	12	8	7	0.276	0.276	0.276	0.279	0.238	0.183
47	BN1106_s3266B000046	Annexin	ANXA11	56 kDa	0.02	0.2	120k high, 15k low		0.15494	0.13287	0.16028	0.6958	0.81814	1.406	5	4	5	11	6	9	5	4	5	14	9	12	0.09	0.0744	0.0959	0.215	0.108	0.149
48	BN1106_s487B000135	Phosphatase II		54 kDa	0.02	4.2	120k low, 15k high		1.6055	0.8245	1.1098	0.24506	0.42359	0.18145	11	9	13	5	4	2	23	16	20	6	5	2	0.374	0.312	0.429	0.166	0.129	0.0513
53	BN1106_s3396B000086	ATP-binding cassette subfamily D (ALD) member 4	ABCD4	31 kDa	0.047	0.3	[]		0.40024	0.34823	0.51123	0.72673	1.5552	1.8258	2	2	2	5	4	4	6	5	7	8	8	8	0.12	0.12	0.12	0.207	0.158	0.158
54	BN1106_s606B000244	Putative uncharacterized protein	KMT2C	44 kDa	0.0036	0.01	120k high, 15k low		0	0.080144	0	1.5026	2.624	1.9565	0	2	0	11	10	9	0	2	0	18	16	12	0.0	0.0827	0.0	0.391	0.363	0.306
55	BN1106_s3172B000053	14-3-3 protein, putative	NP_062249	28 kDa	0.91	1	[]		2.0655	1.7178	1.0976	1.1866	1.4636	2.093	11	9	10	8	5	6	13	11	12	9	5	6	0.478	0.441	0.347	0.363	0.208	0.257
55.1	BN1106_s3172B000053	14-3-3 protein, putative	NP_062249	28 kDa	0.51	1.1	[]		2.0655	1.7178	1.6096	1.1866	1.4636	2.093	7	6	5	6	5	5	8	8	5	7	5	5	0.478	0.441	0.347	0.363	0.208	0.257
56	BN1106_s2349B000188	Gelsolin	GSN	34 kDa	0.027	2.1	[]	T, C	2.0797	1.4154	1.3262	0.89118	0.73426	0.65588	13	11	10	10	5	4	18	14	14	10	5	4	0.59	0.524	0.399	0.462	0.212	0.156
58	BN1106_s1326B000429	Putative sodium/solute symporter	SLC5A8	23 kDa	0.083	0.4	[]		0.59708	1.0288	1.6966	1.6657	2.4222	3.4686	2	2	3	4	4	4	6	8	10	10	8	9	0.169	0.169	0.209	0.224	0.224	0.224
59	BN1106_s1985B000403	Phosphodiesterase-nucleotide pyrophosphatase	ENPP4	45 kDa	0.0055	0.2	120k high, 15k low	C, TX	0.24769	0.53138	0.31044	1.6059	2.5505	2.6933	3	4	3	6	5	5	6	10	7	17	15	15	0.123	0.171	0.123	0.242	0.229	0.209
60	BN1106_s1081B000242	GST sigma class	HPGDS	27 kDa	0.12	1.2	[]		0.59601	0.65802	0.75318	0.5812	0.51429	0.60376	5	5	6	5	3	3	6	6	7	6	3	3	0.295	0.295	0.333	0.299	0.162	0.15
61	BN1106_s13444B000002	Cathepsin B4/5/7	CTSB	12 kDa	0.46	0.7	[]	C	0.84008	1.8934	0.563	1.4843	2.1838	0.9615	3	3	3	4	4	2	4	6	3	5	4	2	0.39	0.38	0.39	0.49	0.49	0.2
61.1	BN1106_s13444B000002	Cathepsin B4/5/7	CTSB	12 kDa	0.46	0.7	[]	C	0.84008	1.8934	0.563	1.4843	2.1838	0.9615	2	3	2	3	3	2	2	6	2	3	3	2	0.39	0.38	0.39	0.49	0.49	0.2
63	BN1106_s2277B000049	Retinol dehydrogenase 12	RDH12	38 kDa	0.014	0.4	120k high, 15k low	TX	0.5338	0.49984	0.25515	1.1364	0.80499	1.1542	5	5	3	9	3	3	9	7	5	13	6	7	0.192	0.26	0.139	0.281	0.139	0.139
64	BN1106_s1498B000257	Niemann-Pick C1 protein	NPC1	103 kDa	0.053	0.5	[]		0.15273	0.28483	0.13818	0.28619	0.39703	0.4661	6	8	6	10	7	7	9	14	8	13	9	9	0.064	0.0961	0.064	0.129	0.0811	0.0811
65	BN1106_s3033B000087	Phosphoglycerate kinase	PGK1	44 kDa	0.65	1.1	[]		0.72906	0.5479	0.51337	0.52131	0.66145	0.47977	10	9	8	8	6	4	13	10	10	9	6	4	0.304	0.284	0.239	0.212	0.173	0.111
66	BN1106_s3001B000132	Cubilin-like	CUBN	?	1	INF	[]	C, TX	-1	-1	-1	-1	-1	-1	4	4	4	5	6	6	6	6	5	6	8	7	0	0	0	0	0	0
66.1	BN1106_s3001B000132	uncharacterised	CUBN	?	1	INF	[]		-1	-1	-1	-1	-1	-1	1	1	1	1	2	2	3	3	2	2	4	3	0	0	0	0	0	0
67	BN1106_s1191B000313	von Willebrand factor A domain-containing protein 5A	VWA5A	71 kDa	0.92	1	[]	TX	0.49809	0.54991	0.42886	0.60504	0.53219	0.36381	9	9	10	12	7	5	15	16	14	16	8	5	0.215	0.215	0.256	0.289	0.15	0.0941
68	BN1106_s3009B000044	Carbonic anhydrase 5B	CA7	42 kDa	0.0061	0.2	120k high, 15k low	C, TX	0.27261	0.30097	0.12502	0.74889	1.204	1.0112	3	4	3	5	5	5	6	6	3	10	9	7	0.0836	0.108	0.0836	0.108	0.108	0.108
70	BN1106_s370B000272	Uncharacterized protein		34 kDa	0.0033	0	120k high, 15k low		0	0	0	1.156	0.90426	1.5669	0	0	0	9	5	8	0	0	0	12	6	8	0.0	0.0	0.0	0.333	0.256	0.384
72	BN1106_s1581B000120	Anoctamin	ANO7	84 kDa	0.027	0.4	[]		0.14514	0.18684	0.22785	0.30038	0.50498	0.51644	5	6	7	8	6	6	7	8	10	11	9	8	0.0752	0.0903	0.116	0.133	0.0903	0.0862
74	BN1106_s4840B000058	Otoferlin	OTOF	42 kDa	0.024	0.2	[]	TX	0.21412	0.084125	0.17035	0.63798	1.3653	0.81605	4	2	3	7	6	5	5	2	4	10	10	6	0.181	0.075	0.119	0.292	0.242	0.219
76	BN1106_s2091B000373	Hsp70	NP_001304310	91 kDa	0.00057	4.2	120k low, 15k high		0.45149	0.36416	0.46705	0.1108	0.089862	0.10549	15	13	16	5	2	2	19	15	19	5	2	2	0.258	0.208	0.291	0.0865	0.039	0.039
77	BN1106_s1849B000099	Fatty acid binding protein Fh_3	CRABP1	16 kDa	0.035	2.7	[]		1.6943	1.8706	2.7911	0.26603	0.94629	1.1109	4	5	5	2	2	2	8	8	10	2	3	3	0.281	0.397	0.397	0.144	0.144	0.144
78	BN1106_s2349B000191	Gelsolin	GSN	47 kDa	0.037	1.7	[]		0.74541	0.65287	0.68871	0.2873	0.38164	0.58029	14	12	13	6	4	5	14	12	13	6	4	5	0.447	0.344	0.346	0.195	0.115	0.161
79	BN1106_s617B000567	Leucine aminopeptidase 2	GK	16 kDa	0.4	1.2	[]	C	1.7846	2.5082	2.9628	2.1678	1.4566	2.3904	6	6	6	6	4	4	8	9	10	8	4	5	0.497	0.497	0.497	0.497	0.428	0.414
80	BN1106_s1403B000129	Fimbrin	LCP1	66 kDa	0.022	2	[]	T, C	0.4583	0.61048	0.47409	0.35761	0.1921	0.22551	9	12	8	8	3	3	14	16	14	10	3	3	0.202	0.283	0.202	0.235	0.0639	0.0898
81	BN1106_s2400B000186	Glutamine synthase	LGSN	55 kDa	0.0041	2.5	120k low, 15k high	T, C	0.47341	0.52266	0.43474	0.14944	0.15066	0.27328	8	9	7	4	2	3	12	12	11	4	2	3	0.173	0.235	0.153	0.0959	0.0531	0.0694
83	BN1106_s538B000488	Uncharacterized protein	LGALS13	90 kDa	0.017	1.9	120k low, 15k high		0.25109	0.27721	0.20842	0.087621	0.13811	0.16213	12	12	10	4	3	3	12	12	10	4	3	3	0.204	0.216	0.177	0.0679	0.0461	0.0461
84	BN1106_s1490B000080	Putative amino acid permease F13H10.3	SLC38A9	52 kDa	0.024	0.3	[]		0.25294	0.10523	0.26165	0.42206	0.77661	0.77189	4	3	4	5	5	5	7	3	7	9	8	7	0.115	0.0959	0.0959	0.115	0.115	0.115
86	BN1106_s5268B000042	Leucine aminopeptidase		13 kDa	0.0033	12	120k low, 15k high		5.7814	4.9382	3.5565	0.34416	0	0.86462	3	3	3	2	0	2	11	10	9	2	0	2	0.314	0.314	0.314	0.314	0.0	0.305
88	BN1106_s1518B000071	Fructose-bisphosphate aldolase	ALDOC	48 kDa	0.3	1.2	[]		0.37954	0.55069	0.58399	0.33395	0.47608	0.43202	7	8	10	6	4	3	9	11	12	7	5	4	0.226	0.233	0.289	0.174	0.122	0.0903
90	BN1106_s5369B000082	Transitional endoplasmic reticulum ATPase	VCP	68 kDa	0.0045	2	120k low, 15k high		0.39911	0.44063	0.33181	0.18746	0.18644	0.21887	8	9	7	4	2	1	13	13	11	6	3	2	0.187	0.232	0.159	0.115	0.0411	0.0476
91	BN1106_s2318B000216	Putative lipid-binding protein;Alpha-tocopherol transfer protein-like		41 kDa	0.017	0.2	120k high, 15k low		0.078806	0.087005	0.12724	0.57498	0.31976	0.67844	2	2	3	6	3	5	2	2	3	9	3	5	0.0557	0.0529	0.0808	0.167	0.0919	0.159
92	BN1106_s360B000346	Glycerol kinase	GK	56 kDa	0.16	0.6	[]		0.19112	0.21101	0.23769	0.23216	0.31217	0.4718	6	6	6	6	4	4	6	6	7	6	4	5	0.15	0.15	0.144	0.156	0.111	0.113
94	BN1106_s18772B000008	V-type H+-transporting ATPase subunit I	ATP6V0A1	24 kDa	0.017	0.3	120k high, 15k low		0.72165	0.63321	0.92143	1.5841	2.8172	2.2023	6	6	7	8	8	6	7	6	8	10	9	7	0.455	0.455	0.459	0.464	0.512	0.44
95	BN1106_s214B000744	CaBP4	CALML5	22 kDa	0.00053	4.4	120k low, 15k high		1.7333	1.9136	1.4948	0.29985	0.39724	0.46635	6	7	6	3	2	2	11	11	10	3	2	2	0.351	0.351	0.351	0.157	0.105	0.105
98	BN1106_s1437B000141	Vacuolar protein sorting-associated protein 4B	VPS4B	45 kDa	0.031	0.1	[]	TX	0.11056	0.078493	0.073546	0.43146	0.64199	1.084	3	2	2	6	6	7	3	2	2	8	6	7	0.087	0.0676	0.0676	0.234	0.164	0.251
102	BN1106_s605B000204	Rab GDP dissociation inhibitor	GDI1	53 kDa	0.096	0.3	[]		0.20622	0.22767	0.1722	0.30179	0.53607	0.89506	5	5	5	6	5	6	6	6	5	7	6	6	0.156	0.156	0.156	0.173	0.154	0.216
103	BN1106_s4672B000098	Rho GDP-dissociation inhibitor 2	ARHGDIA	19 kDa	0.0082	0.1	120k high, 15k low		0.17833	0.19688	0.18447	0.92576	1.5065	1.7685	2	2	2	5	5	5	2	2	2	6	5	5	0.2	0.2	0.2	0.429	0.306	0.271
103.1	BN1106_s4672B000098	Rho GDP-dissociation inhibitor 2	ARHGDIA	19 kDa	0.0082	0.1	120k high, 15k low		0.17833	0.19688	0.18447	0.92576	1.5065	1.7685	0	0	0	2	1	2	0	0	0	3	1	2	0.2	0.2	0.2	0.429	0.306	0.271
105	BN1106_s2963B000136	BRO1 domain-containing protein BROX	BROX	49 kDa	0.00057	0.1	120k high, 15k low	TX	0.10212	0.20113	0	0.76592	0.71068	0.6906	2	3	0	10	6	5	3	5	0	13	7	6	0.0699	0.0886	0.0	0.256	0.154	0.154
106	BN1106_s1459B000183	Malate dehydrogenase	MDH1	36 kDa	0.45	1.6	[]	T	0.19882	0.36176	0.1473	0.17297	0	0.27682	4	6	3	3	0	2	4	6	3	3	0	2	0.152	0.213	0.101	0.0884	0.0	0.0671
107	BN1106_s2082B000218	Fructose-bisphosphate aldolase	ALDOC	37 kDa	0.086	2.2	[]		0.86142	0.5204	0.5758	0.10841	0.50777	0.27235	9	5	6	2	4	2	12	8	9	2	4	2	0.306	0.217	0.252	0.101	0.181	0.0653
108	BN1106_s435B000243	Putative phospholipid-transporting ATPase IIB	ATP9B	68 kDa	0.013	0.1	120k high, 15k low		0.098143	0.10835	0.10152	0.48585	1.0397	0.86926	3	3	3	7	7	6	4	4	4	13	13	10	0.0713	0.058	0.0663	0.167	0.172	0.151
109	BN1106_s7273B000042	Major vault protein	MVP	103 kDa	0.0065	0.09	120k high, 15k low	C	0.062996	0.033688	0.048103	0.43401	0.73556	0.46897	4	2	3	16	11	8	4	2	3	18	15	9	0.0656	0.0339	0.0492	0.249	0.179	0.129
109.1	BN1106_s7273B000042	Major vault protein	MVP	103 kDa	0.0065	0.09	120k high, 15k low		0.062996	0.033688	0.048103	0.43401	0.73556	0.46897	4	2	3	15	10	8	4	2	3	17	14	9	0.0656	0.0339	0.0492	0.249	0.179	0.129
110	BN1106_s3530B000088	Major facilitator superfamily domain-containing protein 1	NP_001276335	28 kDa	0.21	0.6	[]		0.68583	0.50039	0.36732	0.43133	1.1782	1.0836	3	3	3	3	3	2	8	6	5	5	6	5	0.216	0.173	0.173	0.216	0.216	0.173
111	BN1106_s1568B000271	Putative guanine nucleotide-binding protein beta 1, 4 (G protein beta1, 4)	GNB4	41 kDa	0.52	1.2	[]		0.54915	0.30694	0.41704	0.27005	0.44386	0.37538	10	5	7	4	4	3	10	6	8	5	4	3	0.362	0.153	0.204	0.19	0.115	0.0777
112	BN1106_s844B000259	Ras-related protein Rab-11B, putative	NP_116006	24 kDa	0.028	0.3	[]		0.22559	0.24906	0.44794	0.6788	1.4526	1.3215	3	3	5	6	5	5	3	3	5	6	6	5	0.135	0.149	0.247	0.265	0.228	0.228
114	BN1106_s3747B000112	IST1 homolog	IST1	32 kDa	0.00025	0.06	120k high, 15k low	T, TX	0.10441	0.11528	0	0.98323	1.242	1.1826	2	2	0	7	6	5	2	2	0	10	7	6	0.0729	0.0729	0.0	0.198	0.205	0.163
115	BN1106_s390B000196	Syntenin-1	SDCBP	31 kDa	0.0078	0	120k high, 15k low		0	0	0	1.1798	1.2722	2.1544	0	0	0	6	6	7	0	0	0	11	7	9	0.0	0.0	0.0	0.244	0.244	0.272
115.1	BN1106_s390B000196	Syntenin-1	SDCBP	31 kDa	0.0078	0	120k high, 15k low		0	0	0	1.1798	1.2722	2.1544	0	0	0	6	6	7	0	0	0	11	7	9	0.0	0.0	0.0	0.244	0.244	0.272
116	BN1106_s2985B000113	Reverse transcriptase;Putative rab15, 13, 10, 1, 35, 5, and;Protein argonaute-2;Ras-related protein Rab-35	RAB35	49 kDa	0.2	0.9	[]		0.32552	0.35938	0.28439	0.33395	0.368	0.43202	4	4	4	5	3	3	8	8	7	7	4	4	0.145	0.145	0.145	0.14	0.0988	0.0988
117	BN1106_s1057B000126	Hsp40	DNAJA4	45 kDa	0.83	1.1	[]		0.3038	0.46602	0.25929	0.51274	0.40297	0	7	7	6	7	4	0	7	9	6	9	4	0	0.259	0.251	0.189	0.192	0.139	0.0
118	BN1106_s2434B000197	WD-repeat protein	WDR1	67 kDa	0.063	2.9	[]		0.28717	0.24107	0.19274	0.057188	0.18807	0	8	7	6	2	3	0	10	8	7	2	3	0	0.202	0.188	0.133	0.034	0.102	0.0
119	BN1106_s912B000169	Charged multivesicular body protein 2A	CHMP2A	26 kDa	0.0045	0	120k high, 15k low		0	0	0	1.3115	0.74844	0.87864	0	0	0	8	4	4	0	0	0	10	4	4	0.0	0.0	0.0	0.429	0.244	0.244
122	BN1106_s961B000155	Tetratricopeptide repeat protein 39B	NP_001284592	84 kDa	0.3	0.7	[]		0.12231	0.11032	0.12652	0.095206	0.25975	0.17591	6	5	6	4	5	3	6	5	6	4	5	3	0.084	0.0716	0.084	0.0579	0.0716	0.0441
124	BN1106_s626B000339	Atpase, class VI, type 11c, putative;Probable phospholipid-transporting ATPase IF	ATP11A	132 kDa	0.0033	0.2	120k high, 15k low		0.048322	0.05335	0.037031	0.17622	0.26407	0.26788	3	3	2	10	6	6	4	4	3	11	8	7	0.0443	0.0443	0.0306	0.119	0.08	0.08
125	BN1106_s1612B000138	Putative cys1 protein	CST5	174 kDa	0.00011	INF	120k low, 15k high	C	0.045865	0.050637	0.057473	0	0	0	4	4	5	0	0	0	5	5	6	0	0	0	0.0297	0.0323	0.0409	0.0	0.0	0.0
126	BN1106_s2937B000224	Transketolase	TKT	68 kDa	0.0028	2.3	120k low, 15k high		0.24798	0.31195	0.32976	0.11838	0.12073	0.14174	8	8	8	4	2	2	9	10	11	4	2	2	0.137	0.147	0.148	0.09	0.0332	0.0458
127	BN1106_s2053B000154	Uncharacterized protein		273 kDa	0.00058	INF	120k low, 15k high		0.093985	0.081619	0.065948	0	0	0	9	8	7	0	0	0	12	10	8	0	0	0	0.0764	0.0604	0.0629	0.0	0.0	0.0
127.1	BN1106_s2053B000154	Uncharacterized protein		273 kDa	0.00029	INF	120k low, 15k high		0.072142	0.058664	0.054966	0	0	0	6	5	5	0	0	0	8	6	6	0	0	0	0.0647	0.0502	0.051	0.0	0.0	0.0
128	BN1106_s4740B000062	Syntenin-1	SDCBP	29 kDa	0.0089	0	120k high, 15k low	TX	0	0	0	1.1017	1.6661	2.3402	0	0	0	9	7	7	0	0	0	10	8	9	0.0	0.0	0.0	0.412	0.31	0.255
129	BN1106_s440B000223	Uncharacterised		19 kDa	0.00056	0.2	120k high, 15k low		0.57951	0.63981	0.43852	3.3437	2.5382	2.9797	4	4	4	8	5	5	5	5	4	12	7	7	0.314	0.314	0.314	0.5	0.36	0.36
130	BN1106_s6821B000024	Cubilin-like		38 kDa	0.54	1.5	[]	C, TX	0.135	0.27136	0.13965	0.10469	0	0.26301	2	3	2	2	0	2	3	4	3	2	0	2	0.0569	0.135	0.0569	0.0569	0.0	0.0629
133	BN1106_s460B000226	Parkin coregulated gene protein homolog;Flagellar/basal body protein, PACRG family protein	PACRG	28 kDa	0.0012	INF	120k low, 15k high		1.3794	0.93154	1.037	0	0	0	9	7	8	0	0	0	12	9	10	0	0	0	0.427	0.328	0.382	0.0	0.0	0.0
134	BN1106_s1307B000310	Cation channel M4	NP_001307279	187 kDa	0.0014	0	120k high, 15k low		0	0	0	0.12013	0.1579	0.10318	0	0	0	9	6	4	0	0	0	11	7	4	0.0	0.0	0.0	0.0789	0.0528	0.0419
136	BN1106_s2316B000077	Vacuolar assembly/sorting protein D1D2-like protein (CHMP1b)	CHMP1B	21 kDa	0.0081	0.07	120k high, 15k low	TX	0.15894	0.17548	0	1.0093	1.7028	1.9991	2	2	0	5	5	5	2	2	0	7	6	6	0.176	0.176	0.0	0.285	0.311	0.311
139	BN1106_s1026B000543	Universal stress protein		19 kDa	0.014	0	120k high, 15k low		0	0	0	0.98443	2.1067	2.4732	0	0	0	4	4	4	0	0	0	6	6	6	0.0	0.0	0.0	0.361	0.325	0.325
140	BN1106_s1657B000161	Tetraspanin-CD63 receptor	TSPAN16	33 kDa	0.016	0.3	120k high, 15k low	C, TX	0.15514	0.17128	0.29576	0.77113	0.56522	0.47344	2	2	2	4	3	3	2	2	5	9	4	3	0.109	0.096	0.096	0.159	0.116	0.116
141	BN1106_s1772B000188	Cathepsin B3	CTSB	57 kDa	0.57	0.7	[]	C	0.1188	0.13116	0.12289	0.27586	0	0.26415	3	3	3	5	0	2	4	4	4	7	0	3	0.0642	0.0642	0.0642	0.138	0.0	0.0447
143	BN1106_s4862B000066	V-type H+-transporting ATPase subunit I	ATP6V0A1	70 kDa	0.0043	0.3	120k high, 15k low		0.094616	0.076533	0.12526	0.25286	0.31478	0.36954	4	3	4	6	5	5	4	3	5	8	5	5	0.0887	0.0629	0.0887	0.148	0.102	0.102
144	BN1106_s1633B000182	V-type H+-transporting ATPase subunit B	ATP6V1B1	64 kDa	0.037	5.3	[]		0.26974	0.38431	0.20572	0.1637	0	0	7	8	5	4	0	0	9	11	7	5	0	0	0.208	0.183	0.106	0.126	0.0	0.0
146	BN1106_s98B000759	Leukotriene A4 hydrolase	LTA4H	60 kDa	0.084	2.2	[]		0.21462	0.19744	0.185	0.13696	0.13872	0	5	4	4	3	2	0	7	6	6	4	2	0	0.13	0.124	0.111	0.0859	0.0706	0.0
147	BN1106_s771B000467	Fatty-acid amide hydrolase 1	FAAH	64 kDa	0.2	0.6	[]		0.13398	0.054782	0.10804	0.12687	0.12899	0.233	4	2	4	4	2	3	5	2	4	4	2	3	0.107	0.0414	0.107	0.112	0.0414	0.0603
148	BN1106_s1007B000177	NEDD4-like E3 ubiquitin-protein ligase WWP1	ITCH	47 kDa	0.035	0	[]		0	0	0	0.72322	0.27777	0.3261	0	0	0	9	2	3	0	0	0	12	3	3	0.0	0.0	0.0	0.251	0.0733	0.0969
149	BN1106_s3353B000056	Synaptotagmin, putative;Synaptotagmin-2	NP_001271971	43 kDa	0.084	0.3	[]		0.1158	0.12785	0.11979	0.2531	0.30103	0.63586	3	3	3	5	3	4	3	3	3	5	3	5	0.0888	0.0888	0.0888	0.146	0.0888	0.117
151	BN1106_s3213B000041	Triosephosphate isomerase	TPI1	28 kDa	0.4	0.7	[]		0.35869	0.50573	0.27921	0.23154	0.93242	0.58171	5	5	3	3	4	2	5	6	4	3	5	3	0.217	0.217	0.0988	0.194	0.213	0.103
152	BN1106_s3971B000090	Serine/threonine-protein kinase NIM1	NP_699192	58 kDa	0.014	0.1	120k high, 15k low		0.055287	0	0.057192	0.22595	0.48354	0.35717	2	0	2	5	6	4	2	0	2	6	6	4	0.0517	0.0	0.0417	0.147	0.157	0.0895
155	BN1106_s435B000242	Putative phospholipid-transporting ATPase IIB;Putative cation-transporting ATPase	NP_001293014	64 kDa	0.0069	0	120k high, 15k low	TX	0	0	0	0.23913	0.12852	0.15088	0	0	0	5	2	2	0	0	0	7	2	2	0.0	0.0	0.0	0.0996	0.0445	0.0374
157	BN1106_s2351B000179	Lymphocyte cytosolic protein 1;Plastin-1;Plastin-3	PLS3	57 kDa	0.00015	INF	120k low, 15k high		0.26937	0.3449	0.32316	0	0	0	5	6	6	0	0	0	8	9	9	0	0	0	0.135	0.167	0.167	0.0	0.0	0.0
158	BN1106_s50B000678	GST omega class	GSTO2	25 kDa	0.87	1.1	[]		0.41536	0.73984	0.42967	0.26407	0.80623	0.41388	4	6	5	2	3	2	5	7	5	3	4	2	0.223	0.355	0.264	0.123	0.127	0.0818
161	BN1106_s368B000158	Calpain B	CAPN1	83 kDa	0.0052	7.3	120k low, 15k high		0.14579	0.18769	0.17586	0.070116	0	0	6	7	8	2	0	0	7	8	8	3	0	0	0.0859	0.119	0.132	0.0471	0.0	0.0
162	BN1106_s1142B000130	Syntaxin 1A	NP_036832	44 kDa	0.003	0.1	120k high, 15k low		0.11548	0	0.11946	0.53197	0.81747	0.79089	3	0	3	8	6	5	3	0	3	9	7	6	0.137	0.0	0.137	0.279	0.226	0.197
163	BN1106_s2655B000264	Charged multivesicular body protein 1	CHMP1A	21 kDa	0.047	0	[]	TX	0	0	0	2.3702	0.99788	0.81048	0	0	0	9	4	3	0	0	0	11	4	3	0.0	0.0	0.0	0.475	0.208	0.148
165	BN1106_s63B000395	Uncharacterized protein	CDAN1	90 kDa	0.00033	INF	120k low, 15k high		0.092068	0.12424	0.11641	0	0	0	4	4	4	0	0	0	5	5	5	0	0	0	0.0595	0.0595	0.0595	0.0	0.0	0.0
166	BN1106_s2044B000106	Purine nucleoside phosphorylase	PNP	31 kDa	0.074	3.8	[]		0.49178	0.34667	0.61572	0.38143	0	0	7	5	8	5	0	0	7	5	8	5	0	0	0.317	0.254	0.356	0.236	0.0	0.0
167	BN1106_s3721B000192	Permease 1 heavy chain	SLC3A1	72 kDa	0.095	3.4	[]		0.117	0.18938	0.17745	0.14212	0	0	4	6	6	5	0	0	5	7	7	5	0	0	0.0989	0.131	0.131	0.104	0.0	0.0
169	BN1106_s5880B000098	Mastin;Subfamily S1A unassigned peptidase (S01 family)	CTRB1	60 kDa	0.88	1.2	[]		0.11184	0.12347	0.11569	0.30383	0	0	3	3	3	6	0	0	4	4	4	8	0	0	0.0636	0.0636	0.0636	0.0748	0.0	0.0
171	BN1106_s378B000167	Uncharacterized protein		92 kDa	0.00021	INF	120k low, 15k high		0.17304	0.1433	0.13427	0	0	0	7	6	6	0	0	0	9	7	7	0	0	0	0.111	0.0816	0.104	0.0	0.0	0.0
173	BN1106_s3147B000076	Dynein light chain 1, cytoplasmic	NP_080832	12 kDa	0.067	8.7	[]		1.1503	1.27	3.0301	0.62948	0	0	3	2	3	2	0	0	4	4	7	3	0	0	0.352	0.25	0.352	0.25	0.0	0.0
174	BN1106_s1002B000239	Apoferritin-2	NP_80	?	1	INF	[]		-1	-1	-1	-1	-1	-1	0	2	2	7	5	5	0	3	3	10	7	6	0.0	0	0	0	0	0
175	BN1106_s335B000427	SH3-domain GRB2-like endophilin	NP_001126080	14 kDa	0.23	0.5	[]		0.2597	0.48462	0.45407	0.31547	1.1411	0.79255	2	3	3	2	3	2	2	3	3	2	3	2	0.192	0.288	0.288	0.2	0.288	0.184
176	BN1106_s678B000118	Calcium-binding protein;Calmodulin-4	CALML5	17 kDa	0.85	1.2	[]	C	0.33261	0.36722	0.34407	0	0.86464	0	2	2	2	0	2	0	3	3	3	0	3	0	0.11	0.11	0.11	0.0	0.11	0.0
177	BN1106_s2296B000149	Ezrin-radixin-moesin-binding phosphoprotein 50;Na(+)/H(+) exchange regulatory cofactor NHE-RF2	SLC9A3R2	16 kDa	0.0013	INF	120k low, 15k high		2.0914	1.4223	2.1634	0	0	0	4	4	4	0	0	0	9	7	9	0	0	0	0.524	0.524	0.524	0.0	0.0	0.0
179	BN1106_s417B000229	cAMP-dependent protein kinase regulator	PRKAR2B	36 kDa	0.072	3	[]		0.40435	0.63343	0.41828	0.11091	0.37271	0	6	7	6	2	3	0	7	9	7	2	3	0	0.288	0.332	0.288	0.0759	0.13	0.0
181	BN1106_s92B000560	T-cell immunomodulatory protein	NP_001291931	42 kDa	0.01	0.2	120k high, 15k low		0.16516	0.18235	0.079041	0.47133	0.84718	0.65546	2	2	2	4	4	3	4	4	2	8	7	5	0.0672	0.0672	0.0672	0.137	0.137	0.111
182	BN1106_s208B000185	Ubiquitin-protein ligase BRE1	NP_001337789	87 kDa	0.44	0.7	[]		0.09511	0.10501	0.14308	0.066764	0.24724	0.16773	5	4	6	3	5	3	5	5	7	3	5	3	0.0826	0.0673	0.094	0.0546	0.0864	0.0546
184	BN1106_s3428B000062	Otoferlin;Fer-1-like protein 4	OTOF	23 kDa	0.00029	0.1	120k high, 15k low		0.14559	0.16074	0	0.8953	0.87349	1.0254	2	2	0	6	4	4	2	2	0	7	4	4	0.13	0.13	0.0	0.315	0.23	0.23
185	BN1106_s584B000348	Glucose transporter 3	SLC2A3	58 kDa	0.061	0.6	[]		0.083927	0.092659	0.086819	0.10195	0.14145	0.16606	2	2	2	3	2	2	3	3	3	3	2	2	0.0485	0.0485	0.0485	0.056	0.0485	0.0485
186	BN1106_s3864B000104	Serpin 7, putative	SERPINB4	39 kDa	0.076	4.7	[]		0.18252	0.4808	0.37686	0.22171	0	0	3	4	7	2	0	0	4	7	7	2	0	0	0.115	0.221	0.261	0.132	0.0	0.0
188	BN1106_s1187B000336	Syntaxin-binding protein 1	STXBP1	77 kDa	0.93	1.1	[]		0.085273	0.069126	0.088211	0	0.10624	0.12472	4	3	4	0	2	2	4	3	4	0	2	2	0.0765	0.0635	0.0823	0.0	0.0462	0.0462
190	BN1106_s369B000200	Major egg antigen (P40)	NP_001532	53 kDa	0.16	0.5	[]		0.060104	0.10264	0.062175	0.07301	0.15624	0.18342	2	3	2	2	2	2	2	3	2	2	2	2	0.0603	0.0852	0.0603	0.0603	0.0603	0.0603
191	BN1106_s4651B000094	Cystatin-1	CSTB	11 kDa	0.24	0.7	[]		1.909	1.4864	0.94819	1.6354	2.3827	1.7956	4	3	2	4	3	3	6	5	4	5	4	3	0.293	0.212	0.192	0.293	0.273	0.273
192	BN1106_s4998B000033	Phosphatidylcholine-sterol acyltransferase (Lecithin-cholesterol acyltransferase)/ Phospholipase A;Group XV phospholipase A2	PLA2G15	48 kDa	0.0017	INF	120k low, 15k high		0.27569	0.30437	0.18995	0	0	0	5	5	4	0	0	0	7	7	5	0	0	0	0.181	0.181	0.12	0.0	0.0	0.0
195	BN1106_s2858B000111	Vacuolar protein sorting-associated protein VTA1-like	NP_001273300	31 kDa	0.31	0.3	[]	TX	0.16629	0.18359	0	0.37474	0	0.71357	3	3	0	4	0	3	3	3	0	5	0	4	0.0976	0.0976	0.0	0.192	0.0	0.15
196	BN1106_s973B000182	Autophagy-related protein 9A	ATG9A	96 kDa	0.0008	0	120k high, 15k low		0	0	0	0.20208	0.2241	0.15254	0	0	0	8	5	3	0	0	0	9	5	3	0.0	0.0	0.0	0.114	0.0557	0.0332
199	BN1106_s645B000322	Aldehyde dehydrogenase,putative	ALDH1A3	76 kDa	0.0067	10	120k low, 15k high		0.21941	0.15104	0.14152	0.050774	0	0	8	5	5	2	0	0	9	6	6	2	0	0	0.143	0.0993	0.114	0.0321	0.0	0.0
200	BN1106_s3804B000157	E3 ubiquitin-protein ligase-like	KCMF1	34 kDa	0.013	0.07	120k high, 15k low		0.097768	0	0	0.64374	0.56085	0.29836	2	0	0	6	4	2	2	0	0	8	4	2	0.134	0.0	0.0	0.274	0.201	0.0903
201	BN1106_s2697B000090	Putative calpain 4, 6, 7, invertebrate	LRRC23	44 kDa	0.0065	INF	120k low, 15k high		0.256	0.40749	0.51693	0	0	0	5	6	6	0	0	0	6	8	10	0	0	0	0.208	0.231	0.231	0.0	0.0	0.0
202	BN1106_s4802B000087	Mitochondrial import receptor subunit TOM34;Putative heat shock protein 70 (Hsp70)-interacting protein	ST13	40 kDa	0.067	INF	[]		0.12754	0.38933	0.13193	0	0	0	3	4	3	0	0	0	3	7	3	0	0	0	0.122	0.15	0.0992	0.0	0.0	0.0
203	BN1106_s8038B000016	Cubilin-like		?	1	INF	[]	C, TX	-1	-1	-1	-1	-1	-1	2	2	0	4	2	3	3	2	0	5	3	3	0	0	0.0	0	0	0
205	BN1106_s823B000216	CRAL-TRIO domain-containing protein	CLVS1	42 kDa	0.48	0.6	[]		0.12121	0.13382	0.080375	0.33222	0	0.23711	3	3	2	6	0	2	3	3	2	6	0	2	0.0962	0.0962	0.044	0.173	0.0	0.0659
210	BN1106_s639B000758	Cation/chloride co-transporter	SLC12A9	113 kDa	0.12	0.5	[]		0.056892	0.046433	0.090883	0.069108	0.18757	0.17362	4	3	4	4	5	4	4	3	6	4	5	4	0.063	0.0512	0.063	0.062	0.0738	0.064
212	BN1106_s7432B000042	von Willebrand factor A domain-containing protein 5A	VWA5A	32 kDa	0.019	9.8	120k low, 15k high		0.46236	0.51046	0.2331	0.12357	0	0	4	4	2	2	0	0	7	7	4	2	0	0	0.128	0.128	0.0878	0.122	0.0	0.0
215	BN1106_s2100B000128	EH domain-containing protein 1	EHD1	39 kDa	0.86	0.8	[]		0.08233	0.090896	0	0.21743	0	0	2	2	0	4	0	0	2	2	0	4	0	0	0.101	0.101	0.0	0.185	0.0	0.0
216	BN1106_s216B000184	Uncharacterised		37 kDa	< 0,00010	0	120k high, 15k low		0	0	0	0.5679	0.65979	0.59195	0	0	0	5	3	4	0	0	0	8	5	4	0.0	0.0	0.0	0.155	0.13	0.155
217	BN1106_s2505B000147	6-phosphogluconate dehydrogenase, decarboxylating (EC 1.1.1.44)	PGD	59 kDa	0.001	INF	120k low, 15k high		0.14644	0.12576	0.187	0	0	0	4	3	5	0	0	0	5	4	6	0	0	0	0.113	0.0836	0.149	0.0	0.0	0.0
218	BN1106_s2763B000063	ER calcistorin;Protein disulfide-isomerase A1	P4HB	57 kDa	0.011	INF	120k low, 15k high		0.15357	0.34405	0.23602	0	0	0	4	7	6	0	0	0	5	9	7	0	0	0	0.11	0.208	0.156	0.0	0.0	0.0
219	BN1106_s6025B000064	von Willebrand factor A domain-containing protein 5A	VWA5A	38 kDa	0.76	1.1	[]		0.24238	0.33573	0.25073	0.16188	0.34643	0.25976	4	4	4	3	3	2	5	6	5	3	3	2	0.18	0.18	0.18	0.151	0.154	0.0725
220	BN1106_s92B000559	T-cell immunomodulatory protein	TBC1D20	53 kDa	0.0026	0.1	120k high, 15k low		0	0.066794	0.096818	0.30103	0.4317	0.39288	0	2	2	4	4	4	0	2	3	7	5	4	0.0	0.0644	0.0644	0.0837	0.088	0.0837
222	BN1106_s2815B000111	Glucose transporter 5	SLC2A3	43 kDa	0.18	0	[]		0	0	0	0.19769	0	0.49665	0	0	0	2	0	2	0	0	0	4	0	4	0.0	0.0	0.0	0.0557	0.0	0.0633
224	BN1106_s3173B000376	Lysosomal alpha-glucosidase	GAA	70 kDa	0.00096	0	120k high, 15k low		0	0	0	0.37488	0.54214	0.54361	0	0	0	8	6	6	0	0	0	11	8	7	0.0	0.0	0.0	0.193	0.184	0.157
225	BN1106_s1037B000175	Ezrin-radixin-moesin-binding phosphoprotein 50	SLC9A3R2	21 kDa	0.13	4.1	[]		0.25903	0.92468	0.68271	0.45401	0	0	3	6	5	4	0	0	3	7	6	4	0	0	0.305	0.416	0.416	0.263	0.0	0.0
226	BN1106_s214B000742	Tegument antigen;CaBP4		20 kDa	0.0069	INF	120k low, 15k high		0.91756	0.79382	1.4683	0	0	0	3	2	4	0	0	0	3	2	6	0	0	0	0.173	0.173	0.301	0.0	0.0	0.0
227	BN1106_s4767B000027	Sequestosome-1		?	1	INF	[]	TX	-1	-1	-1	-1	-1	-1	2	2	4	3	2	2	2	3	5	3	3	3	0	0	0	0	0	0
227.1	BN1106_s4767B000027	Sequestosome-1		?	1	INF	[]		-1	-1	-1	-1	-1	-1	2	2	2	2	2	2	2	3	3	2	3	3	0	0	0	0	0	0
228	BN1106_s181B000525	Cation-transporting ATPase 13A3/4/5	ATP13A3	125 kDa	0.001	0	120k high, 15k low		0	0	0	0.16797	0.16822	0.11544	0	0	0	9	5	3	0	0	0	10	5	3	0.0	0.0	0.0	0.142	0.088	0.0453
228.1	BN1106_s181B000525	Cation-transporting ATPase 13A3/4/5	ATP13A3	125 kDa	0.001	0	120k high, 15k low		0	0	0	0.16797	0.16822	0.11544	0	0	0	7	3	2	0	0	0	8	3	2	0.0	0.0	0.0	0.142	0.088	0.0453
229	BN1106_s2211B000138	Nardilysin (M16 family)	NRD1	114 kDa	0.019	INF	120k low, 15k high		0.071334	0.15023	0.073792	0	0	0	5	8	5	0	0	0	5	9	5	0	0	0	0.0689	0.105	0.0629	0.0	0.0	0.0
231	BN1106_s4811B000069	Uncharacterised		34 kDa	0.036	0.2	[]		0	0	0.15871	0.26107	0.25326	0.4682	0	0	3	4	2	3	0	0	3	4	2	3	0.0	0.0	0.162	0.192	0.0572	0.0943
232	BN1106_s605B000203	Rab GDP dissociation inhibitor alpha	GDI1	51 kDa	0.0063	INF	120k low, 15k high		0.097557	0.19159	0.13899	0	0	0	3	4	4	0	0	0	3	5	4	0	0	0	0.0867	0.109	0.107	0.0	0.0	0.0
234	BN1106_s120B000361	Myosin-XV	MYO15A	150 kDa	0.54	1.7	[]		0.031348	0.022825	0.032428	0.051325	0	0	2	2	3	3	0	0	3	2	3	4	0	0	0.0261	0.0261	0.0366	0.0284	0.0	0.0
235	BN1106_s178B000373	Gamma-soluble NSF attachment protein	NAPG	40 kDa	0.95	1	[]		0.1756	0.19387	0.13073	0.15351	0.32851	0	4	4	3	3	3	0	4	4	3	3	3	0	0.132	0.132	0.098	0.115	0.104	0.0
237	BN1106_s739B000132	Uncharacterised	RADIL	26 kDa	0.041	0.8	[]	TX	0.29704	0.23042	0.30728	0.36083	0.33927	0.39828	4	2	4	4	2	2	4	3	4	4	2	2	0.303	0.176	0.303	0.303	0.167	0.176
238	BN1106_s4131B000138	Venom allergen-like protein 5	GLIPR1L1	21 kDa	0.25	0.2	[]		0.26227	0	0	0.46007	0.68177	0	2	0	0	2	2	0	3	0	0	4	3	0	0.172	0.0	0.0	0.172	0.172	0.0
239	BN1106_s2677B000056	Cornifelin	CNFN	16 kDa	0.058	0.4	[]		0.22428	0.24762	0.3865	0.45385	0.97124	0.68445	2	2	2	2	2	2	2	2	3	3	3	2	0.168	0.168	0.168	0.168	0.168	0.168
240	BN1106_s7334B000020	Synaptotagmin	SYT2	43 kDa	0.00014	0	120k high, 15k low		0	0	0	0.39199	0.30702	0.36043	0	0	0	6	3	3	0	0	0	7	3	3	0.0	0.0	0.0	0.18	0.0743	0.0796
241	BN1106_s1228B000120	Fatty acid binding protein Fh_2	FABP6	22 kDa	0.007	INF	120k low, 15k high		0.35953	0.39693	0.65329	0	0	0	3	3	4	0	0	0	4	4	6	0	0	0	0.232	0.232	0.232	0.0	0.0	0.0
242	BN1106_s725B000470	Translation initiation factor 3 subunit J	CCDC34	27 kDa	0.0035	INF	120k low, 15k high		0.37582	0.66189	0.49771	0	0	0	4	6	5	0	0	0	5	7	6	0	0	0	0.194	0.249	0.249	0.0	0.0	0.0
243	BN1106_s583B000288	cAMP-dependent protein kinase catalytic subunit	PRKACB	25 kDa	0.036	4.1	[]		0.21405	0.23632	0.22143	0.16236	0	0	2	2	2	2	0	0	3	3	3	2	0	0	0.115	0.115	0.111	0.111	0.0	0.0
244	BN1106_s103B000727	Putative quinone oxidoreductase;Synaptic vesicle membrane protein VAT-1 homolog-like	VAT1L	40 kDa	< 0,00010	INF	120k low, 15k high		0.28849	0.25436	0.23832	0	0	0	5	5	4	0	0	0	6	5	5	0	0	0	0.159	0.159	0.159	0.0	0.0	0.0
244.1	BN1106_s103B000727	Putative quinone oxidoreductase;Synaptic vesicle membrane protein VAT-1 homolog-like	VAT1L	40 kDa	< 0,00010	INF	120k low, 15k high		0.28849	0.25436	0.23832	0	0	0	3	3	3	0	0	0	4	3	4	0	0	0	0.159	0.159	0.159	0.0	0.0	0.0
245	BN1106_s11916B000010	Putative dnaj homolog subfamily B member 4	NP_001304030	22 kDa	< 0,00010	INF	120k low, 15k high		0.35501	0.39195	0.36725	0	0	0	3	3	3	0	0	0	4	4	4	0	0	0	0.269	0.269	0.269	0.0	0.0	0.0
247	BN1106_s1094B000139	Putative heat shock protein 70 (Hsp70)-interacting protein;Stress-induced-phosphoprotein 1	STIP1	36 kDa	0.00091	INF	120k low, 15k high		0.3963	0.35761	0.26642	0	0	0	6	6	5	0	0	0	7	6	5	0	0	0	0.254	0.254	0.216	0.0	0.0	0.0
248	BN1106_s1450B000137	Putative uncharacterized protein	TENM1	17 kDa	0.013	7.1	120k low, 15k high		0.9362	0.77477	1.2594	0.41714	0	0	4	4	4	3	0	0	6	5	7	3	0	0	0.349	0.349	0.349	0.275	0.0	0.0
249	BN1106_s2234B000252	High affinity cationic amino acid transporter 1	SLC7A1	77 kDa	0.0019	0.2	120k high, 15k low		0.04081	0.045056	0.042216	0.25927	0.28263	0.19078	2	2	2	8	4	3	2	2	2	9	5	3	0.0354	0.0354	0.0439	0.102	0.0694	0.0581
252	BN1106_s1630B000272	Calpain-7	CAPN7	67 kDa	0.0026	0.2	120k high, 15k low		0.072348	0	0.048701	0.18921	0.18807	0.22079	3	0	2	6	3	3	3	0	2	6	3	3	0.0772	0.0	0.052	0.111	0.0772	0.0772
253	BN1106_s1819B000120	Cell polarity protein;Serine/threonine-protein kinase PAK 1;Serine/threonine-protein kinase PAK 3	PAK3	28 kDa	0.016	0	120k high, 15k low		0	0	0	0.81412	0.48229	0.3563	0	0	0	5	3	2	0	0	0	8	3	2	0.0	0.0	0.0	0.247	0.127	0.0797
255	BN1106_s189B000725	Synaptotagmin-like protein 4	SYTL3	51 kDa	0.92	1.1	[]		0.062985	0.069538	0	0.1185	0	0	2	2	0	3	0	0	2	2	0	3	0	0	0.0861	0.0861	0.0	0.0728	0.0	0.0
257	BN1106_s3595B000059	Glutathione S-transferase mu 29	GSTM4	46 kDa	0.0097	7.2	120k low, 15k high		0.1944	0.16559	0.25032	0.084832	0	0	2	2	3	2	0	0	3	3	4	2	0	0	0.076	0.076	0.098	0.049	0.0	0.0
258	BN1106_s5070B000092	Uncharacterized protein		14 kDa	0.12	INF	[]		0.66959	0	0.69267	0	0	0	3	0	3	0	0	0	4	0	4	0	0	0	0.308	0.0	0.308	0.0	0.0	0.0
259	BN1106_s1727B000096	Serpin B6	SERPINB6	34 kDa	0.41	0.8	[]		0.42503	0.38248	0.62644	0.5163	0.90056	0.45642	2	1	3	2	1	1	3	2	4	2	1	1	0.216	0.187	0.289	0.216	0.232	0.121
259.1	BN1106_s1727B000096	Serpin B6	SERPINB6	34 kDa	0.41	0.8	[]		0.42503	0.38248	0.62644	0.5163	0.90056	0.45642	2	1	2	2	1	1	3	2	3	2	1	1	0.216	0.187	0.289	0.216	0.232	0.121
260	BN1106_s3375B000064	Fructose-1,6-bisphosphatase-related	FBP2	27 kDa	0.0075	INF	120k low, 15k high		0.27794	0.13577	0.20274	0	0	0	4	2	3	0	0	0	4	2	3	0	0	0	0.198	0.119	0.166	0.0	0.0	0.0
260.1	BN1106_s3375B000064	Fructose-1,6-bisphosphatase-related	FBP2	27 kDa	0.0075	INF	120k low, 15k high		0.27794	0.13577	0.20274	0	0	0	4	2	3	0	0	0	4	2	3	0	0	0	0.198	0.119	0.166	0.0	0.0	0.0
261	BN1106_s903B000404	Acetylcholinesterase		68 kDa	0.0017	0	120k high, 15k low		0	0	0	0.3453	0.32619	0.21887	0	0	0	9	5	3	0	0	0	10	5	3	0.0	0.0	0.0	0.172	0.124	0.068
262	BN1106_s17035B000006	Translationally-controlled tumor protein homolog	TPT1	18 kDa	0.49	2.2	[]		0.30835	0.49756	0	0.37456	0	0	2	3	0	3	0	0	3	4	0	3	0	0	0.159	0.217	0.0	0.197	0.0	0.0
263	BN1106_s2277B000048	Calmodulin-like protein 2 (CaM2)	CALM2	16 kDa	0.01	INF	120k low, 15k high		1.2735	1.0777	2.1349	0	0	0	5	4	5	0	0	0	6	6	8	0	0	0	0.458	0.324	0.458	0.0	0.0	0.0
265	BN1106_s2566B000129	Putative vacuolar protein sorting 26, vps26;von Willebrand factor A domain-containing protein 5A	VWA5A	79 kDa	0.00027	INF	120k low, 15k high		0.082843	0.091463	0.10937	0	0	0	4	4	5	0	0	0	4	4	5	0	0	0	0.0683	0.0683	0.0953	0.0	0.0	0.0
266	BN1106_s3297B000203	Ras-related protein Rab-3B	RAB3C	18 kDa	0.77	0.8	[]		0.1973	0.52654	0.49335	0	0.51288	0.99166	2	3	3	0	2	2	2	4	4	0	2	2	0.2	0.297	0.297	0.0	0.2	0.252
268	BN1106_s772B000172	Uncharacterized protein	AK9	75 kDa	0.011	INF	120k low, 15k high		0.11225	0.15204	0.066685	0	0	0	4	5	3	0	0	0	5	6	3	0	0	0	0.0803	0.111	0.0621	0.0	0.0	0.0
270	BN1106_s577B000267	Ca2+ transporting ATPase	ATP2B3	73 kDa	0.38	0.5	[]		0.043106	0.047591	0.044591	0.17184	0.11205	0	2	2	2	5	2	0	2	2	2	6	2	0	0.0516	0.0516	0.0516	0.108	0.0531	0.0
270.1	BN1106_s577B000267	Ca2+ transporting ATPase	ATP2B3	73 kDa	0.38	0.5	[]		0.043106	0.047591	0.044591	0.17184	0.11205	0	2	2	2	4	2	0	2	2	2	5	2	0	0.0516	0.0516	0.0516	0.108	0.0531	0.0
273	BN1106_s1545B000245	Tropomyosin-1, isoforms 9A/A/B	BIRC6	24 kDa	0.0022	INF	120k low, 15k high		0.43302	0.35613	0.57806	0	0	0	4	3	5	0	0	0	5	4	6	0	0	0	0.262	0.218	0.32	0.0	0.0	0.0
276	BN1106_s3874B000159	Actin related protein 2/3 complex, subunit 2	ARPC2	40 kDa	0.0069	INF	120k low, 15k high		0.12754	0.2552	0.18339	0	0	0	3	5	4	0	0	0	3	5	4	0	0	0	0.104	0.173	0.168	0.0	0.0	0.0
277	BN1106_s4083B000032	Glycogen debranching enzyme	AGL	173 kDa	0.00025	INF	120k low, 15k high		0.03659	0.030014	0.028122	0	0	0	4	3	2	0	0	0	4	3	3	0	0	0	0.0404	0.03	0.0222	0.0	0.0	0.0
278	BN1106_s410B000432	TSG101	TSG101	42 kDa	0.0052	0.2	120k high, 15k low		0.07662	0.084591	0.07926	0.26171	0.43063	0.36458	2	2	2	5	3	3	2	2	2	5	4	3	0.0518	0.0518	0.0518	0.135	0.0959	0.0959
280	BN1106_s6088B000072	Solute carrier family 43 member 3	SLC43A1	53 kDa	0.086	0.3	[]		0.060235	0.066502	0.062311	0.11318	0.33311	0.18382	2	2	2	3	3	2	2	2	2	3	4	2	0.0485	0.0485	0.0485	0.0886	0.0886	0.0485
281	BN1106_s10348B000022	Glutathione peroxidase	GPX4	?	1	INF	[]		-1	-1	-1	-1	-1	-1	0	0	0	3	2	2	0	0	0	3	3	2	0.0	0.0	0.0	0	0	0
284	BN1106_s2325B000322	STAM binding protein	STAMBP	44 kDa	0.14	0	[]		0	0	0	0.31384	0.19224	0	0	0	0	6	2	0	0	0	0	6	2	0	0.0	0.0	0.0	0.204	0.0914	0.0
286	BN1106_s4560B000072	CD63 antigen	CD63	24 kDa	0.18	0.1	[]	C	0.1426	0	0	0.53575	0	0.43517	2	0	0	4	0	2	2	0	0	5	0	2	0.0818	0.0	0.0	0.123	0.0	0.05
288	BN1106_s1346B000233	Folliculin		109 kDa	0.027	INF	[]		0.043887	0.083228	0.13062	0	0	0	3	5	8	0	0	0	3	5	8	0	0	0	0.0439	0.0696	0.125	0.0	0.0	0.0
289	BN1106_s1377B000259	Anion exchange protein	SLC4A2	126 kDa	0.12	0	[]		0	0	0	0.094676	0.097442	0	0	0	0	6	3	0	0	0	0	6	3	0	0.0	0.0	0.0	0.0738	0.0338	0.0
290	BN1106_s193B000323	Fatty-acid amide hydrolase 1;Vitamin D3 hydroxylase-associated protein	FAAH	28 kDa	0.12	INF	[]		0.18804	0	0.19452	0	0	0	3	0	2	0	0	0	3	0	3	0	0	0	0.185	0.0	0.137	0.0	0.0	0.0
291	BN1106_s637B000246	Ras-related protein Ral-A	RALA	19 kDa	0.021	0	[]	TX	0	0	0	0.5227	0.7679	1.3132	0	0	0	2	2	2	0	0	0	4	3	4	0.0	0.0	0.0	0.173	0.173	0.173
296	BN1106_s3005B000095	Thioredoxin-glutathione reductase	TXNRD3	26 kDa	0.004	INF	120k low, 15k high		0.29241	0.22702	0.40374	0	0	0	3	3	5	0	0	0	4	3	5	0	0	0	0.203	0.203	0.232	0.0	0.0	0.0
297	BN1106_s1007B000175	NEDD4-like E3 ubiquitin-protein ligase WWP1	WWP1	49 kDa	0.0037	0	120k high, 15k low		0	0	0	0.27415	0.26481	0.42874	0	0	0	5	3	4	0	0	0	6	3	4	0.0	0.0	0.0	0.147	0.0841	0.115
298	BN1106_s1251B000326	Uncharacterized protein		82 kDa	0.0021	INF	120k low, 15k high		0.079734	0.06472	0.10519	0	0	0	4	3	5	0	0	0	4	3	5	0	0	0	0.109	0.0726	0.13	0.0	0.0	0.0
300	BN1106_s2593B000233	Vacuolar H+ ATPase	ATP6V0D1	30 kDa	0.16	0.1	[]		0.1098	0	0	0.50025	0.45212	0	2	0	0	5	3	0	2	0	0	6	3	0	0.154	0.0	0.0	0.315	0.184	0.0
301	BN1106_s4176B000102	SNAP-25	SNAP25	27 kDa	0.00077	0	120k high, 15k low		0	0	0	0.86841	0.71894	0.5953	0	0	0	7	4	3	0	0	0	8	4	3	0.0	0.0	0.0	0.357	0.178	0.141
302	BN1106_s5751B000130	Pleckstrin homology domain	PLEKHB1	21 kDa	0.0083	0	120k high, 15k low		0	0	0	0.62846	1.3449	1.1636	0	0	0	4	4	4	0	0	0	5	5	4	0.0	0.0	0.0	0.36	0.36	0.36
304	BN1106_s1210B000478	Glycerol-3-phosphate dehydrogenase, putative	GPD2	85 kDa	0.12	INF	[]		0.036979	0.040826	0	0	0	0	2	2	0	0	0	0	2	2	0	0	0	0	0.0286	0.0325	0.0	0.0	0.0	0.0
305	BN1106_s2053B000153	Uncharacterized protein		156 kDa	0.0055	INF	120k low, 15k high		0.073553	0.044961	0.087883	0	0	0	4	3	6	0	0	0	5	3	6	0	0	0	0.057	0.0397	0.0729	0.0	0.0	0.0
306	BN1106_s2124B000372	Putative ras-related protein	RALA	24 kDa	0.23	0	[]		0	0	0	0.27853	0	1.0016	0	0	0	3	0	3	0	0	0	3	0	4	0.0	0.0	0.0	0.188	0.0	0.188
310	BN1106_s666B000203	Uncharacterized protein	WDR96	?	1	INF	[]		-1	-1	-1	0	0	0	4	4	2	0	0	0	5	8	3	0	0	0	0	0	0	0.0	0.0	0.0
311	BN1106_s4618B000050	Serpin B	SERPINB3	32 kDa	0.066	0.4	[]		0.23188	0.25601	0.23987	0.37148	0.79498	0.50345	1	1	1	3	2	2	2	2	2	3	2	2	0.131	0.131	0.131	0.145	0.198	0.117
312	BN1106_s269B000233	Phosphoglucomutase-1	PGM1	38 kDa	< 0,00010	INF	120k low, 15k high		0.085914	0.094853	0.088875	0	0	0	2	2	2	0	0	0	2	2	2	0	0	0	0.0968	0.0968	0.0968	0.0	0.0	0.0
314	BN1106_s1959B000206	SJCHGC00698 protein	NP_001316840	23 kDa	0.0012	INF	120k low, 15k high		0.24117	0.16508	0.24948	0	0	0	3	2	3	0	0	0	3	2	3	0	0	0	0.198	0.114	0.198	0.0	0.0	0.0
315	BN1106_s2673B000071	Calreticulin;Calreticulin autoantigen homolog,putative	CALR	49 kDa	0.016	INF	120k low, 15k high		0.14013	0.072344	0.18747	0	0	0	3	2	4	0	0	0	4	2	5	0	0	0	0.0995	0.0758	0.192	0.0	0.0	0.0
316	BN1106_s502B000345	Uncharacterised		64 kDa	0.01	0	120k high, 15k low		0	0	0	0.16402	0.351	0.23473	0	0	0	5	5	3	0	0	0	5	5	3	0.0	0.0	0.0	0.0986	0.0986	0.0581
318	BN1106_s10332B000011	Cathepsin L1	CTSL	70 kDa	0.036	4.4	[]	C	0.069553	0.07679	0.098212	0.055027	0	0	2	2	3	1	0	0	3	3	4	1	0	0	0.0589	0.0589	0.0851	0.036	0.0	0.0
319	BN1106_s3547B000116	Sodium/potassium-transporting ATPase beta nervous system antigen 1	ATP1B1	30 kDa	0.73	1.4	[]		0.1732	0.12075	0.11314	0.29643	0	0	2	2	2	3	0	0	3	2	2	4	0	0	0.109	0.109	0.109	0.147	0.0	0.0
321	BN1106_s547B000278	Methylthioadenosine phosphorylase	MTAP	34 kDa	< 0,00010	INF	120k low, 15k high		0.097081	0.10718	0.10043	0	0	0	2	2	2	0	0	0	2	2	2	0	0	0	0.128	0.0822	0.128	0.0	0.0	0.0
323	BN1106_s709B000627	Ferritin		20 kDa	0.71	0.8	[]	C	0.2854	0.31509	0.29523	0.68749	0.45481	0	2	2	2	4	2	0	3	3	3	5	2	0	0.138	0.138	0.138	0.311	0.12	0.0
324	BN1106_s1008B000098	EF-hand calcium-binding domain-containing protein 6		84 kDa	0.00075	INF	120k low, 15k high		0.057085	0.041213	0.059052	0	0	0	3	2	3	0	0	0	3	2	3	0	0	0	0.0518	0.0409	0.0409	0.0	0.0	0.0
329	BN1106_s1450B000136	uncharacterised		94 kDa	0.0062	INF	120k low, 15k high		0.050781	0.056065	0.09065	0	0	0	3	3	5	0	0	0	3	3	5	0	0	0	0.075	0.075	0.122	0.0	0.0	0.0
330	BN1106_s1579B000119	20S proteasome subunit alpha 6	PSMA1	69 kDa	0.18	INF	[]	C	0.070862	0.16819	0	0	0	0	3	4	0	0	0	0	3	6	0	0	0	0	0.0769	0.092	0.0	0.0	0.0	0.0
332	BN1106_s253B000145	Phospholipid-transporting atpase	ATP11B	106 kDa	0.24	0.2	[]		0.029533	0	0	0.054643	0.076772	0	2	0	0	3	2	0	2	0	0	3	2	0	0.0254	0.0	0.0	0.036	0.0254	0.0
334	BN1106_s3321B000106	H+ transporting ATPase	ATP6AP1	20 kDa	0.01	0.09	120k high, 15k low		0.16859	0	0	0.65669	0.43826	0.83691	2	0	0	4	2	2	2	0	0	5	2	3	0.119	0.0	0.0	0.243	0.119	0.119
336	BN1106_s789B000476	3bp-1 related rhogap;SH3 domain-binding protein 1	ARHGAP17	76 kDa	< 0,00010	INF	120k low, 15k high		0.063671	0.070295	0.065864	0	0	0	3	3	3	0	0	0	3	3	3	0	0	0	0.0582	0.0582	0.0582	0.0	0.0	0.0
337	BN1106_s898B000271	NADH dehydrogenase [ubiquinone] 1 alpha subcomplex subunit 10 mitochondrial	NP_001308948	?	1	INF	[]		-1	-1	-1	0	0	0	4	4	4	0	0	0	4	4	4	0	0	0	0	0	0	0.0	0.0	0.0
340	BN1106_s573B000234	Multidrug resistance-associated protein	ABCC3	117 kDa	< 0,00010	INF	120k low, 15k high		0.026701	0.02948	0.027622	0	0	0	2	2	2	0	0	0	2	2	2	0	0	0	0.0315	0.0335	0.0268	0.0	0.0	0.0
344	BN1106_s1042B000321	Putative beta thymosin	TMSB10	9 kDa	0.0065	INF	120k low, 15k high		0.42978	0.85482	0.80094	0	0	0	2	2	2	0	0	0	2	3	3	0	0	0	0.244	0.244	0.244	0.0	0.0	0.0
346	BN1106_s2036B000204	Ras-related protein Rab-18	RAB18	24 kDa	0.0049	0	120k high, 15k low		0	0	0	0.53908	0.37261	0.7036	0	0	0	4	2	3	0	0	0	4	2	3	0.0	0.0	0.0	0.251	0.126	0.169
348	BN1106_s3345B000120	Acylaminoacyl-peptidase (S09 family)	APEH	92 kDa	0.0007	INF	120k low, 15k high		0.070656	0.078007	0.053853	0	0	0	4	4	3	0	0	0	4	4	3	0	0	0	0.0716	0.0716	0.0477	0.0	0.0	0.0
349	BN1106_s3446B000159	NADH dehydrogenase [ubiquinone] flavoprotein 1, mitochondrial isoform 1	NDUFV1	53 kDa	0.13	INF	[]		0.094017	0.1428	0	0	0	0	3	4	0	0	0	0	3	4	0	0	0	0	0.0629	0.0839	0.0	0.0	0.0	0.0
350	BN1106_s878B000298	Putative membrane traffic protein;Antigen EM13;Putative adaptor protein pacsin	PACSIN2	54 kDa	0.0011	INF	120k low, 15k high		0.19886	0.13765	0.20571	0	0	0	5	4	5	0	0	0	6	4	6	0	0	0	0.147	0.116	0.147	0.0	0.0	0.0
351	BN1106_s2719B000195	Cathepsin D-like aspartic protease	CTSD	52 kDa	0.0016	INF	120k low, 15k high		0.096199	0.068598	0.064275	0	0	0	2	2	2	0	0	0	3	2	2	0	0	0	0.0668	0.0668	0.0668	0.0	0.0	0.0
352	BN1106_s122B000261	Serpin B6	SERPINB6	25 kDa	0.5	0.8	[]		0.51257	0.32969	0.53023	0.48474	0.77628	0.40017	3	1	2	1	1	1	3	1	2	1	1	1	0.288	0.164	0.261	0.212	0.217	0.124
353	BN1106_s306B000267	Telomerase protein component 1 (TEP1)	POLQ	56 kDa	0.00055	INF	120k low, 15k high		0.19333	0.17261	0.24051	0	0	0	2	2	2	0	0	0	3	3	3	0	0	0	0.116	0.116	0.116	0.0	0.0	0.0
354	BN1106_s915B000136	Putative tetraspanin similiar to uroplakin 1;Tetraspanin-1	TSPAN18	?	1	INF	[]	C, TX	-1	-1	-1	-1	-1	-1	2	2	0	0	0	0	2	2	0	0	0	0	0	0	0.0	0.0	0.0	0.0
355	BN1106_s2350B000136	Putative vacuolar ATP synthase subunit h	ATP6V1H	33 kDa	0.00026	INF	120k low, 15k high		0.22088	0.17387	0.22849	0	0	0	3	2	3	0	0	0	4	3	4	0	0	0	0.189	0.123	0.189	0.0	0.0	0.0
356	BN1106_s1111B000208	Erythrocyte membrane protein, putative;Microtubule-associated protein 1S	NP_001311184	244 kDa	0.12	INF	[]		0.02566	0.028329	0	0	0	0	4	4	0	0	0	0	4	4	0	0	0	0	0.0249	0.0231	0.0	0.0	0.0	0.0
357	BN1106_s1533B000528	Ubiquinol-cytochrome c reductase cytochrome c1 subunit;Cytochrome C1, putative	CYC1	41 kDa	0.00023	INF	120k low, 15k high		0.1718	0.13661	0.17772	0	0	0	4	3	4	0	0	0	4	3	4	0	0	0	0.144	0.112	0.155	0.0	0.0	0.0
358	BN1106_s2507B000141	Dynein light chain Tctex-type 1 (T-complex testis-specific protein 1 homolog)	NP_001293074	11 kDa	< 0,00010	INF	120k low, 15k high		0.96	1.0599	0.99307	0	0	0	3	3	3	0	0	0	4	4	4	0	0	0	0.387	0.387	0.387	0.0	0.0	0.0
359	BN1106_s3611B000052	Inositol transporter	NP_008864	89 kDa	0.00035	0	120k high, 15k low		0	0	0	0.16449	0.19024	0.22334	0	0	0	5	4	4	0	0	0	7	4	4	0.0	0.0	0.0	0.0828	0.0667	0.0667
361	BN1106_s1855B000093	Adenylate kinase 1;Putative adenylate kinase	AK1	22 kDa	0.13	INF	[]		0.24685	0	0.15808	0	0	0	3	0	2	0	0	0	3	0	2	0	0	0	0.146	0.0	0.121	0.0	0.0	0.0
363	BN1106_s4130B000080	Tropomyosin-2	NP_732006	64 kDa	0.0028	INF	120k low, 15k high		0.049265	0.083675	0.078401	0	0	0	2	2	2	0	0	0	2	3	3	0	0	0	0.0499	0.0499	0.0499	0.0	0.0	0.0
366	BN1106_s1399B000513	V-type H+-transporting ATPase subunit E	ATP6V1E1	?	1	INF	[]		-1	-1	-1	-1	0	-1	4	3	2	4	0	0	4	3	2	4	0	0	0	0	0	0	0.0	0.0
367	BN1106_s1111B000205	uncharacterised	STAM2	46 kDa	0.0012	INF	120k low, 15k high		0.19278	0.16426	0.24817	0	0	0	4	4	5	0	0	0	5	4	6	0	0	0	0.145	0.15	0.184	0.0	0.0	0.0
369	BN1106_s1305B000240	Uncharacterized protein	COX5B	22 kDa	< 0,00010	INF	120k low, 15k high		0.49943	0.5514	0.51664	0	0	0	3	3	4	0	0	0	5	5	5	0	0	0	0.23	0.23	0.295	0.0	0.0	0.0
370	BN1106_s4229B000067	NAP-1-related protein;Putative nucleosome assembly protein	NP_001294853	41 kDa	0.00085	INF	120k low, 15k high		0.12192	0.13461	0.17502	0	0	0	3	3	4	0	0	0	3	3	4	0	0	0	0.103	0.103	0.145	0.0	0.0	0.0
372	BN1106_s638B000318	Alcohol dehydrogenase class-3	ADH5	36 kDa	< 0,00010	INF	120k low, 15k high		0.19953	0.22029	0.20641	0	0	0	2	3	3	0	0	0	4	4	4	0	0	0	0.0831	0.113	0.113	0.0	0.0	0.0
373	BN1106_s171B000376	VAMP7		?	1	INF	[]		0	0	-1	-1	-1	-1	0	0	0	2	2	0	0	0	0	4	3	0	0.0	0.0	0.0	0	0	0.0
374	BN1106_s3226B000049	Serpin B	SERPINB10	21 kDa	0.49	0.6	[]		0.16459	0.29508	0.17027	0.63761	0.42787	0	2	2	2	3	2	0	2	2	2	3	2	0	0.112	0.214	0.112	0.267	0.123	0.0
375	BN1106_s10326B000017	Secreted saposin-like protein SAP-3		10 kDa	0.078	4.8	[]	C	1.1581	0.4475	0.74888	0.49236	0	0	3	2	3	2	0	0	4	2	3	2	0	0	0.307	0.216	0.307	0.216	0.0	0.0
376	BN1106_s1465B000295	Thyroid hormone receptor interactor 10;Formin binding protein and related proteins	FNBP1L	58 kDa	< 0,00010	INF	120k low, 15k high		0.054847	0.060554	0.056737	0	0	0	2	2	2	0	0	0	2	2	2	0	0	0	0.052	0.052	0.052	0.0	0.0	0.0
378	BN1106_s2489B000362	LAMP-1	LAMP2	28 kDa	0.01	0.1	120k high, 15k low		0	0	0.12129	0.22637	0.30479	0.35781	0	0	2	2	2	2	0	0	2	3	2	2	0.0	0.0	0.0595	0.0595	0.0595	0.0595
379	BN1106_s538B000493	Phosphatidylcholine transfer protein	STARD10	33 kDa	0.088	0.5	[]		0.098465	0.10871	0.10186	0.11961	0.25596	0.30049	2	2	2	2	2	2	2	2	2	2	2	2	0.128	0.128	0.128	0.128	0.128	0.128
381	BN1106_s538B000493	Phosphatidylcholine transfer protein	STARD10	18 kDa	< 0,00010	INF	120k low, 15k high		0.19591	0.21629	0.20266	0	0	0	2	2	2	0	0	0	2	2	2	0	0	0	0.272	0.272	0.272	0.0	0.0	0.0
382	BN1106_s3994B000077	Fructose-1,6-bisphosphatase	FBP2	22 kDa	0.032	INF	[]		0.48924	0.17155	0.25994	0	0	0	4	2	3	0	0	0	5	2	3	0	0	0	0.34	0.242	0.335	0.0	0.0	0.0
383	BN1106_s1162B000591	26S proteasome non-ATPase regulatory subunit 7 (M67 family)	PSMD7	35 kDa	< 0,00010	INF	120k low, 15k high		0.14538	0.16051	0.15039	0	0	0	2	2	3	0	0	0	3	3	3	0	0	0	0.0997	0.0997	0.137	0.0	0.0	0.0
384	BN1106_s1383B000093	Putative Retinol dehydrogenase 11;Putative short chain dehydrogenase	RDH12	35 kDa	0.0019	0	120k high, 15k low		0	0	0	0.32982	0.53795	0.45155	0	0	0	5	3	3	0	0	0	5	4	3	0.0	0.0	0.0	0.225	0.121	0.121
385	BN1106_s181B000526	Cation-transporting ATPase 13A3/4/5		21 kDa	0.0092	INF	120k low, 15k high		0.37131	0.55525	0.26632	0	0	0	3	4	2	0	0	0	4	5	3	0	0	0	0.253	0.253	0.132	0.0	0.0	0.0
386	BN1106_s2545B000160	V-type proton ATPase subunit C 1-A	ATP6V1C1	53 kDa	0.00084	INF	120k low, 15k high		0.093804	0.066941	0.097037	0	0	0	3	2	3	0	0	0	3	2	3	0	0	0	0.0977	0.0616	0.0977	0.0	0.0	0.0
389	BN1106_s4445B000034	Leishmanolysin homolog	LMLN	25 kDa	0.0089	0	120k high, 15k low		0	0	0	0.26545	0.56806	0.41592	0	0	0	3	3	2	0	0	0	3	3	2	0.0	0.0	0.0	0.148	0.148	0.102
390	BN1106_s652B000433	Uncharacterised	DYTN	28 kDa	0.17	0	[]		0	0	0	0.14614	0.31273	0	0	0	0	2	2	0	0	0	0	2	2	0	0.0	0.0	0.0	0.0992	0.0992	0.0
393	BN1106_s683B000339	Purine nucleoside phosphorylase	PNP	56 kDa	0.0015	INF	120k low, 15k high		0.08747	0.062543	0.058601	0	0	0	2	2	2	0	0	0	3	2	2	0	0	0	0.0602	0.0602	0.0602	0.0	0.0	0.0
398	BN1106_s2335B000138	NADH dehydrogenase (Ubiquinone) 1 alpha subcomplex 9	NDUFA9	47 kDa	0.0072	INF	120k low, 15k high		0.14604	0.11677	0.070461	0	0	0	4	3	2	0	0	0	4	3	2	0	0	0	0.128	0.0998	0.0808	0.0	0.0	0.0
399	BN1106_s2573B000234	Cytochrome c oxidase subunit IV	SYTL1	25 kDa	0.0094	INF	120k low, 15k high		0.30345	0.23512	0.1376	0	0	0	4	3	2	0	0	0	4	3	2	0	0	0	0.18	0.171	0.124	0.0	0.0	0.0
400	BN1106_s3568B000138	Acid sphingomyelinase	SMPDL3B	?	1	INF	[]		-1	-1	-1	-1	-1	-1	0	0	0	3	3	0	0	0	0	3	3	0	0.0	0.0	0.0	0	0	0.0
401	BN1106_s4938B000179	Radial spoke head protein 9 homolog	RSPH9	29 kDa	0.013	INF	120k low, 15k high		0.25516	0.28171	0.11779	0	0	0	4	4	2	0	0	0	4	4	2	0	0	0	0.206	0.206	0.113	0.0	0.0	0.0
402	BN1106_s898B000270	uncharacterised		140 kDa	0.13	INF	[]		0	0.024636	0.03503	0	0	0	0	2	3	0	0	0	0	2	3	0	0	0	0.0	0.0198	0.0301	0.0	0.0	0.0
404	BN1106_s924B000330	Peptidoglycan-recognition protein	PGLYRP1	135 kDa	0.12	0	[]		0	0	0	0.057244	0.059797	0	0	0	0	3	2	0	0	0	0	4	2	0	0.0	0.0	0.0	0.0332	0.0187	0.0
405	BN1106_s408B000170	DC-STAMP domain-containing protein 1	DCST1	154 kDa	0.0022	INF	120k low, 15k high		0.020249	0.022356	0.031754	0	0	0	2	2	3	0	0	0	2	2	3	0	0	0	0.0238	0.0223	0.023	0.0	0.0	0.0
406	BN1106_s5369B000081	Transitional endoplasmic reticulum ATPase	VCP	19 kDa	0.19	2.6	[]		0.17719	0.19563	0.1833	0.21524	0	0	2	2	2	2	0	0	2	2	2	2	0	0	0.126	0.126	0.126	0.149	0.0	0.0
415	BN1106_s819B000365	Annexin	ANXA3	32 kDa	0.00099	INF	120k low, 15k high		0.16432	0.18142	0.23888	0	0	0	2	3	3	0	0	0	3	3	4	0	0	0	0.113	0.145	0.145	0.0	0.0	0.0
417	BN1106_s1300B000144	Protein EFR3 homolog B;EFR3-like protein A	NP_001306028	68 kDa	0.081	3.5	[]		0.072096	0.0518	0.07458	0.056993	0	0	3	2	3	2	0	0	3	2	3	2	0	0	0.0647	0.0481	0.0647	0.0481	0.0	0.0
418	BN1106_s2196B000154	Uncharacterised protein		36 kDa	0.63	1.7	[]		0.089825	0	0.09292	0.10911	0	0	2	0	2	2	0	0	2	0	2	2	0	0	0.109	0.0	0.1	0.103	0.0	0.0
420	BN1106_s1154B000147	Uncharacterized protein		70 kDa	0.12	INF	[]		0.0453	0	0.046861	0	0	0	2	0	2	0	0	0	2	0	2	0	0	0	0.039	0.0	0.0358	0.0	0.0	0.0
423	BN1106_s2896B000173	Cytochrome b5 reductase 1	CYB5R1	37 kDa	< 0,00010	INF	120k low, 15k high		0.089244	0.09853	0.092319	0	0	0	2	2	2	0	0	0	2	2	2	0	0	0	0.0884	0.0884	0.0884	0.0	0.0	0.0
425	BN1106_s28B000402	Tetraspanin-CD63 receptor	UPK1B	?	1	INF	[]		-1	-1	-1	-1	-1	0	2	2	2	0	0	0	3	3	3	0	0	0	0	0	0	0.0	0.0	0.0
429	BN1106_s1B000532	High-affinity cationic amino acid transporter 1	SLC7A2	17 kDa	0.0088	INF	120k low, 15k high		0.20454	0.37308	0.21159	0	0	0	2	2	2	0	0	0	2	3	2	0	0	0	0.235	0.235	0.235	0.0	0.0	0.0
430	BN1106_s6484B000063	uncharacterised	ZNF225	2 kDa	0.12	INF	[]		2.7459	3.0316	0	0	0	0	2	2	0	0	0	0	2	2	0	0	0	0	0.857	0.857	0.0	0.0	0.0	0.0
435	BN1106_s8098B000020	Cathepsin L2	CTSK	45 kDa	< 0,00010	INF	120k low, 15k high		0.11056	0.12206	0.11437	0	0	0	3	3	3	0	0	0	3	3	3	0	0	0	0.117	0.117	0.117	0.0	0.0	0.0
435.1	BN1106_s8098B000020	Cathepsin L2	CTSK	45 kDa	< 0,00010	INF	120k low, 15k high		0.11056	0.12206	0.11437	0	0	0	3	3	3	0	0	0	3	3	3	0	0	0	0.117	0.117	0.117	0.0	0.0	0.0
436	BN1106_s2830B000084	Chloride channel protein 7	CLCN7	95 kDa	0.12	0	[]		0	0	0	0.082858	0.085673	0	0	0	0	4	2	0	0	0	0	4	2	0	0.0	0.0	0.0	0.0688	0.0338	0.0
437	BN1106_s4321B000064	Uncharacterized protein	C1orf194	?	1	INF	[]		-1	-1	-1	0	0	0	2	2	3	0	0	0	2	2	4	0	0	0	0	0	0	0.0	0.0	0.0
441	BN1106_s214B000747	Tegumental calcium-binding EF-hand protein 3;CaBP3	RASEF	25 kDa	0.12	INF	[]		0.13696	0.15121	0	0	0	0	2	2	0	0	0	0	2	2	0	0	0	0	0.0905	0.0905	0.0	0.0	0.0	0.0
442	BN1106_s1304B000099	Stomatin-like protein 2	UMPS	31 kDa	0.0019	INF	120k low, 15k high		0.16629	0.11615	0.10883	0	0	0	3	2	2	0	0	0	3	2	2	0	0	0	0.11	0.0813	0.0813	0.0	0.0	0.0
443	BN1106_s1694B000078	Centaurin-alpha 1 (Putative MAPK-activating protein PM25);Centaurin-alpha-1;Arf-GAP with dual PH domain-containing protein 1	ADAP1	46 kDa	0.0028	INF	120k low, 15k high		0.070731	0.078091	0.11376	0	0	0	2	2	3	0	0	0	2	2	3	0	0	0	0.0525	0.0525	0.08	0.0	0.0	0.0
444	BN1106_s1994B000120	Shippo-1-related;Outer dense fiber protein 3-B	NP_001273065	15 kDa	0.14	INF	[]		0.38373	0	0.23774	0	0	0	2	0	2	0	0	0	3	0	2	0	0	0	0.184	0.0	0.184	0.0	0.0	0.0
448	BN1106_s530B000215	YME1-Like (Mitochondrial Escape) AAA protease	YME1L1	69 kDa	0.12	INF	[]		0	0.050849	0.047644	0	0	0	0	2	2	0	0	0	0	2	2	0	0	0	0.0	0.0444	0.0333	0.0	0.0	0.0
453	BN1106_s4B000834	Putative calcium-binding protein; 8 kDa calcium-binding protein	TNNC2	8 kDa	0.15	3.4	[]		0.52398	1.0759	0.54203	0.63649	0	0	2	3	2	2	0	0	2	3	2	2	0	0	0.362	0.536	0.362	0.362	0.0	0.0
454	BN1106_s1158B000180	Glucose-6-phosphate 1-dehydrogenase (EC 1.1.1.49)	G6PD	38 kDa	0.0018	INF	120k low, 15k high		0.13544	0.095447	0.089431	0	0	0	3	2	2	0	0	0	3	2	2	0	0	0	0.0828	0.0521	0.0521	0.0	0.0	0.0
455	BN1106_s6082B000080	Cytochrome b-561	CYB561	29 kDa	0.17	0	[]		0	0	0	0.21951	0.46976	0	0	0	0	3	3	0	0	0	0	3	3	0	0.0	0.0	0.0	0.136	0.116	0.0
456	BN1106_s980B000152	Orotidine 5'-phosphate decarboxylase;UMP synthase	UMPS	53 kDa	0.0016	INF	120k low, 15k high		0.093172	0.066502	0.062311	0	0	0	3	2	2	0	0	0	3	2	2	0	0	0	0.0739	0.0554	0.0513	0.0	0.0	0.0
457	BN1106_s1797B000133	Putative Family with sequence similarity 98, member A;Protein FAM98A	FAM98A	55 kDa	0.12	INF	[]		0.057837	0	0.059829	0	0	0	2	0	2	0	0	0	2	0	2	0	0	0	0.065	0.0	0.065	0.0	0.0	0.0
458	BN1106_s5939B000032	Uncharacterized protein;Protein FAM154B	NP_001335628	45 kDa	0.0022	INF	120k low, 15k high		0.11205	0.12371	0.074505	0	0	0	2	2	2	0	0	0	3	3	2	0	0	0	0.0643	0.0643	0.0643	0.0	0.0	0.0
460	BN1106_s426B000260	Tegumental antigen (Sm21.7)		10 kDa	0.51	0.5	[]		0.36377	0	0.37631	0.44188	0.94564	0	2	0	2	2	2	0	2	0	2	2	2	0	0.307	0.0	0.307	0.307	0.307	0.0
462	BN1106_s1285B000162	uncharacterised		?	1	INF	[]		-1	-1	-1	0	0	0	3	2	0	0	0	0	3	2	0	0	0	0	0	0	0.0	0.0	0.0	0.0
464	BN1106_s2385B000108	Lysosomal alpha-glucosidase	GAA	26 kDa	0.13	0	[]		0	0	0	0.61174	0	0.39457	0	0	0	5	0	2	0	0	0	6	0	2	0.0	0.0	0.0	0.209	0.0	0.117
466	BN1106_s3658B000104	Proteasome subunit alpha type (EC 3.4.25.1)	NP_036097	15 kDa	0.39	3	[]	C	0.57703	0.25584	0	0.28149	0	0	4	2	0	2	0	0	4	2	0	2	0	0	0.329	0.15	0.0	0.171	0.0	0.0
468	BN1106_s3430B000064	Putative succinate dehydrogenase iron-sulfur protein	SDHB	29 kDa	< 0,00010	INF	120k low, 15k high		0.17839	0.19695	0.18454	0	0	0	3	3	3	0	0	0	3	3	3	0	0	0	0.0856	0.0856	0.0856	0.0	0.0	0.0
469	BN1106_s3590B000078	FERM domain-containing protein, putative	FRMD3	118 kDa	0.12	INF	[]		0	0.029309	0.027462	0	0	0	0	2	2	0	0	0	0	2	2	0	0	0	0.0	0.0314	0.0314	0.0	0.0	0.0
470	BN1106_s2116B000204	Putative armc4;Armadillo repeat-containing protein 4	ARMC4	87 kDa	0.12	INF	[]		0.036202	0.039969	0	0	0	0	2	2	0	0	0	0	2	2	0	0	0	0	0.0416	0.0416	0.0	0.0	0.0	0.0
471	BN1106_s3249B000086	Enkurin	ENKUR	39 kDa	0.12	INF	[]		0.083323	0	0.086194	0	0	0	2	0	2	0	0	0	2	0	2	0	0	0	0.0653	0.0	0.0772	0.0	0.0	0.0
477	BN1106_s1019B000202	Radial spokehead-like 1;Radial spoke head protein 4-like protein A	RSPH4A	75 kDa	0.0024	INF	120k low, 15k high		0.042377	0.046786	0.067208	0	0	0	2	2	3	0	0	0	2	2	3	0	0	0	0.0387	0.0387	0.0641	0.0	0.0	0.0
478	BN1106_s1007B000176	NEDD4-like E3 ubiquitin-protein ligase WWP1	ITCH	11 kDa	0.0017	0	120k high, 15k low		0	0	0	1.6354	1.5295	1.0306	0	0	0	5	3	2	0	0	0	5	3	2	0.0	0.0	0.0	0.552	0.333	0.177
479	BN1106_s1259B000205	Proteasome subunit alpha 6 (T01 family)	NP_001269163	29 kDa	0.14	INF	[]	C	0.11626	0	0.19107	0	0	0	2	0	3	0	0	0	2	0	3	0	0	0	0.098	0.0	0.149	0.0	0.0	0.0
480	BN1106_s3161B000095	Protein phosphatase 1 regulatory subunit 7	PPP1R7	21 kDa	0.019	INF	120k low, 15k high		0.16172	0.41815	0.2713	0	0	0	2	4	3	0	0	0	2	4	3	0	0	0	0.166	0.282	0.221	0.0	0.0	0.0
481	BN1106_s510B000501	Putative 26S proteasome non-ATPase regulatory subunit 11	PSMD11	47 kDa	0.0029	INF	120k low, 15k high		0.068452	0.11737	0.10997	0	0	0	2	3	3	0	0	0	2	3	3	0	0	0	0.0598	0.0909	0.0861	0.0	0.0	0.0
483	BN1106_s224B000256	Delta-aminolevulinic acid dehydratase (EC 4.2.1.24)	ALAD	37 kDa	0.0062	INF	120k low, 15k high		0.087271	0.151	0.090278	0	0	0	2	3	2	0	0	0	2	3	2	0	0	0	0.105	0.161	0.105	0.0	0.0	0.0
485	BN1106_s2728B000158	Uncharacterized protein		86 kDa	0.12	INF	[]		0.036393	0.04018	0	0	0	0	2	2	0	0	0	0	2	2	0	0	0	0	0.0297	0.0297	0.0	0.0	0.0	0.0
487	BN1106_s79B000381	Ubiquitin carboxyl-terminal hydrolase 5-like protein 2	USP5	52 kDa	0.0026	INF	120k low, 15k high		0.061035	0.067385	0.0977	0	0	0	2	2	2	0	0	0	2	2	3	0	0	0	0.0534	0.0534	0.0534	0.0	0.0	0.0
489	BN1106_s2829B000128	Uncharacterized protein	SVEP1	98 kDa	< 0,00010	INF	120k low, 15k high		0.031816	0.035127	0.032913	0	0	0	2	2	2	0	0	0	2	2	2	0	0	0	0.0314	0.0314	0.0349	0.0	0.0	0.0
491	BN1106_s2329B000135	Suppressor of profilin 2;Actin related protein 2/3 complex subunit 1A/1B	ARPC1A	30 kDa	0.12	INF	[]		0	0.12368	0.11589	0	0	0	0	2	2	0	0	0	0	2	2	0	0	0	0.0	0.0746	0.0746	0.0	0.0	0.0
492	BN1106_s13034B000002	Dipeptidyl-peptidase III (M49 family)	DPP3	68 kDa	0.12	INF	[]		0.04668	0	0.048289	0	0	0	2	0	2	0	0	0	2	0	2	0	0	0	0.0364	0.0	0.0364	0.0	0.0	0.0
493	BN1106_s210B000998	Putative calmodulin;Calmodulin 3b (Phosphorylase kinase, delta)	CALM2	27 kDa	0.13	INF	[]		0	0.13699	0.20466	0	0	0	0	2	2	0	0	0	0	2	3	0	0	0	0.0	0.0714	0.0714	0.0	0.0	0.0
496	BN1106_s1612B000139	Putative tropinone reductase;3-oxoacyl-[acyl-carrier-protein] reductase;2-deoxy-D-gluconate 3-dehydrogenase	DCXR	23 kDa	< 0,00010	INF	120k low, 15k high		0.23843	0.26323	0.24664	0	0	0	3	3	3	0	0	0	3	3	3	0	0	0	0.204	0.204	0.204	0.0	0.0	0.0
501	BN1106_s1214B000318	Membrane-associated phosphatidylinositol transfer protein 1	PITPNM1	24 kDa	0.0023	INF	120k low, 15k high		0.22559	0.15504	0.14527	0	0	0	3	2	2	0	0	0	3	2	2	0	0	0	0.215	0.151	0.151	0.0	0.0	0.0
503	BN1106_s3779B000072	Uncharacterized protein	WDR16	43 kDa	0.0059	INF	120k low, 15k high		0.075571	0.13003	0.078175	0	0	0	2	3	2	0	0	0	2	3	2	0	0	0	0.0607	0.1	0.0607	0.0	0.0	0.0
506	BN1106_s925B000542	26S proteasome non-ATPase regulatory subunit 6	PSMD6	45 kDa	0.00089	INF	120k low, 15k high		0.11145	0.079104	0.11529	0	0	0	3	2	3	0	0	0	3	2	3	0	0	0	0.105	0.0615	0.113	0.0	0.0	0.0
507	BN1106_s8460B000014	Transaldolase (EC 2.2.1.2)	TALDO1	24 kDa	0.0023	INF	120k low, 15k high		0.222	0.15272	0.1431	0	0	0	3	2	2	0	0	0	3	2	2	0	0	0	0.142	0.105	0.105	0.0	0.0	0.0
508	BN1106_s6578B000029	uncharacterised		21 kDa	0.0032	INF	120k low, 15k high		0.25744	0.40994	0.26632	0	0	0	3	3	2	0	0	0	3	4	3	0	0	0	0.346	0.346	0.229	0.0	0.0	0.0
513	BN1106_s273B000155	Putative GDP-mannose pyrophosphorylase B isoform 2	GMPPB	45 kDa	< 0,00010	INF	120k low, 15k high		0.071096	0.078493	0.073546	0	0	0	2	2	2	0	0	0	2	2	2	0	0	0	0.064	0.064	0.064	0.0	0.0	0.0
514	BN1106_s8350B000044	Thimet oligopeptidase (M03 family)	THOP1	26 kDa	0.12	INF	[]		0.12692	0.14013	0	0	0	0	2	2	0	0	0	0	2	2	0	0	0	0	0.11	0.11	0.0	0.0	0.0	0.0
515	BN1106_s103B000726	Synaptic vesicle membrane protein VAT-1 homolog-like	VAT1L	27 kDa	0.12	INF	[]		0.19598	0.21637	0	0	0	0	2	2	0	0	0	0	3	3	0	0	0	0	0.0687	0.0687	0.0	0.0	0.0	0.0
516	BN1106_s2527B000096	Outer dynein arm light chain 8;Dynein light chain LC6, flagellar outer arm	NP_080832	10 kDa	0.12	INF	[]		0.36377	0	0.37631	0	0	0	2	0	2	0	0	0	2	0	2	0	0	0	0.363	0.0	0.363	0.0	0.0	0.0
520	BN1106_s2574B000116	Diazepam-binding inhibitor;Diazepam binding inhibitor, putative	ACBD7	9 kDa	< 0,00010	INF	120k low, 15k high		0.41721	0.46061	0.43158	0	0	0	2	2	2	0	0	0	2	2	2	0	0	0	0.309	0.309	0.309	0.0	0.0	0.0
524	BN1106_s3994B000079	SJCHGC09145 protein;Polyprotein		10 kDa	< 0,00010	INF	120k low, 15k high		0.37834	0.4177	0.39138	0	0	0	2	2	2	0	0	0	2	2	2	0	0	0	0.209	0.209	0.209	0.0	0.0	0.0
529	BN1106_s1596B000265	Phosphodiesterase-nucleotide pyrophosphatase	ENPP5	39 kDa	0.12	0	[]		0	0	0	0.29039	0.34204	0	0	0	0	3	2	0	0	0	0	3	2	0	0.0	0.0	0.0	0.117	0.0845	0.0
531	BN1106_s4144B000089	Uncharacterised		38 kDa	0.0015	0	120k high, 15k low		0	0	0	0.22769	0.34979	0.26219	0	0	0	4	3	2	0	0	0	4	3	2	0.0	0.0	0.0	0.151	0.102	0.0693
533	BN1106_s4818B000076	Rho GTPase Rac	RAC1	25 kDa	0.12	0	[]		0	0	0	0.36861	0.34578	0	0	0	0	4	2	0	0	0	0	4	2	0	0.0	0.0	0.0	0.179	0.0759	0.0
535	BN1106_s7572B000046	Alpha crystallin-containing small heat shock protein;Major egg antigen	NP_001532	67 kDa	0.0054	INF	120k low, 15k high		0.047484	0.080579	0.04912	0	0	0	2	3	2	0	0	0	2	3	2	0	0	0	0.0396	0.062	0.0396	0.0	0.0	0.0
536	BN1106_s1110B000105	Cubilin-like	BMP1	30 kDa	0.0087	0	120k high, 15k low		0	0	0	0.20952	0.44838	0.33245	0	0	0	3	3	2	0	0	0	3	3	2	0.0	0.0	0.0	0.15	0.15	0.112
539	BN1106_s307B000270	Ng-dimethylarginine dimethylaminohydrolase;Dimethylargininase	DDAH1	27 kDa	0.0021	INF	120k low, 15k high		0.19691	0.13638	0.12778	0	0	0	3	2	2	0	0	0	3	2	2	0	0	0	0.189	0.139	0.172	0.0	0.0	0.0
540	BN1106_s5264B000027	Putative ef-hand domain (C-terminal) containing protein;EF-hand domain-containing protein 1	EFHC1	49 kDa	0.0016	INF	120k low, 15k high		0.10088	0.071833	0.067305	0	0	0	3	2	2	0	0	0	3	2	2	0	0	0	0.0847	0.0471	0.0471	0.0	0.0	0.0
545	BN1106_s1061B000223	Thioredoxin-like 2;Glutaredoxin-3	GLRX3	30 kDa	< 0,00010	INF	120k low, 15k high		0.11157	0.12318	0.11542	0	0	0	2	2	2	0	0	0	2	2	2	0	0	0	0.0882	0.0882	0.0882	0.0	0.0	0.0
546	BN1106_s3715B000086	Carbonyl reductase 1	CBR1	37 kDa	< 0,00010	INF	120k low, 15k high		0.087548	0.096657	0.090564	0	0	0	2	2	2	0	0	0	2	2	2	0	0	0	0.0838	0.0838	0.0928	0.0	0.0	0.0
551	BN1106_s2397B000099	Putative acidic fibroblast growth factor intracellular binding protein;Neurogenic locus notch homolog protein 1;Protein jagged-1a	NOTCH3	71 kDa	0.12	INF	[]		0.044282	0	0.045808	0	0	0	2	0	2	0	0	0	2	0	2	0	0	0	0.0366	0.0	0.0366	0.0	0.0	0.0
552	BN1106_s7093B000038	Putative acid phosphatase 6;Cdc50-related	NP_001310554	20 kDa	0.12	INF	[]		0.27246	0	0.28185	0	0	0	2	0	2	0	0	0	3	0	3	0	0	0	0.177	0.0	0.177	0.0	0.0	0.0
555	BN1106_s7720B000057	Proteasome subunit alpha 3 (T01 family)	PSMA3	32 kDa	0.17	INF	[]	C	0.2281	0	0.1064	0	0	0	3	0	2	0	0	0	4	0	2	0	0	0	0.145	0.0	0.09	0.0	0.0	0.0
556	BN1106_s997B000230	Aminopeptidase P1 (M24 family)	NP_001311061	86 kDa	0.13	INF	[]		0	0.04018	0.057544	0	0	0	0	2	3	0	0	0	0	2	3	0	0	0	0.0	0.0543	0.066	0.0	0.0	0.0
561	BN1106_s694B000322	Putative zinc phosphodiesterase;Zinc phosphodiesterase ELAC protein 1	ELAC1	41 kDa	0.13	INF	[]		0	0.087254	0.12762	0	0	0	0	2	2	0	0	0	0	2	3	0	0	0	0.0	0.105	0.105	0.0	0.0	0.0
565	BN1106_s2464B000293	Inositol(Myo)-1(Or 4)-monophosphatase 2;Inositol monophosphatase	IMPA2	30 kDa	0.0033	INF	120k low, 15k high		0.11203	0.19611	0.18375	0	0	0	2	3	3	0	0	0	2	3	3	0	0	0	0.101	0.15	0.15	0.0	0.0	0.0
572	BN1106_s4611B000070	Uncharacterized protein	C1orf192	16 kDa	0.12	INF	[]		0.219	0.24179	0	0	0	0	2	2	0	0	0	0	2	2	0	0	0	0	0.229	0.229	0.0	0.0	0.0	0.0
573	BN1106_s6581B000070	NADH ubiquinone oxidoreductase B15		?	1	INF	[]		-1	-1	-1	0	0	0	2	2	2	0	0	0	2	2	2	0	0	0	0	0	0	0.0	0.0	0.0
574	BN1106_s8959B000028	NADH-ubiquinone oxidoreductase sgdh subunit,putative;NADH dehydrogenase (Ubiquinone) 1 beta subcomplex 5	NDUFB5	28 kDa	0.12	INF	[]		0	0.13225	0.12391	0	0	0	0	2	2	0	0	0	0	2	2	0	0	0	0.0	0.105	0.105	0.0	0.0	0.0
576	BN1106_s214B000743	Putative 22.6kDa tegument-associated antigen;CaBP4	TNNC1	21 kDa	0.12	INF	[]		0.16078	0	0.16632	0	0	0	2	0	2	0	0	0	2	0	2	0	0	0	0.106	0.0	0.106	0.0	0.0	0.0
590	BN1106_s6396B000034	NADH dehydrogenase [ubiquinone] flavoprotein 2, mitochondrial	NDUFV2	16 kDa	0.0031	INF	120k low, 15k high		0.37037	0.24565	0.23016	0	0	0	3	2	2	0	0	0	3	2	2	0	0	0	0.224	0.161	0.161	0.0	0.0	0.0
594	BN1106_s1465B000293	uncharacterised		13 kDa	0.12	INF	[]		0.27771	0.30661	0	0	0	0	2	2	0	0	0	0	2	2	0	0	0	0	0.196	0.196	0.0	0.0	0.0	0.0
595	BN1106_s1295B000507	Asparaginase/glutaminase		?	1	INF	[]		-1	-1	-1	-1	-1	0	0	2	2	0	0	0	0	2	2	0	0	0	0.0	0	0	0.0	0.0	0.0
597	BN1106_s2926B000084	Hypoxanthine-guanine phosphoribosyltransferase (HGPRT) (HGPRTase), putative;Hypoxanthine phosphoribosyltransferase	HPRT1	18 kDa	< 0,00010	INF	120k low, 15k high		0.19871	0.21938	0.20555	0	0	0	2	2	2	0	0	0	2	2	2	0	0	0	0.203	0.203	0.203	0.0	0.0	0.0
598	BN1106_s5230B000038	Putative 60s ribosomal protein L12	WP_071211971	18 kDa	0.12	INF	[]		0.1973	0.21783	0	0	0	0	2	2	0	0	0	0	2	2	0	0	0	0	0.182	0.182	0.0	0.0	0.0	0.0
600	BN1106_s4749B000038	Cubilin-like		31 kDa	0.014	0	120k high, 15k low		0	0	0	0.12878	0.27559	0.32353	0	0	0	2	2	2	0	0	0	2	2	2	0.0	0.0	0.0	0.0812	0.0812	0.0812
608	BN1106_s1988B000130	Putative uncharacterized protein;NIF3-like protein 1	NIF3L1	39 kDa	< 0,00010	INF	120k low, 15k high		0.084084	0.092832	0.086981	0	0	0	2	2	2	0	0	0	2	2	2	0	0	0	0.0824	0.0824	0.0824	0.0	0.0	0.0
609	BN1106_s2825B000206	Uncharacterized protein		105 kDa	0.12	INF	[]		0.02982	0	0.030848	0	0	0	2	0	2	0	0	0	2	0	2	0	0	0	0.025	0.0	0.0326	0.0	0.0	0.0
615	BN1106_s3581B000070	Cytochrome c oxidase subunit XV assembly protein	NP_001307904	34 kDa	< 0,00010	INF	120k low, 15k high		0.096404	0.10643	0.099726	0	0	0	2	2	2	0	0	0	2	2	2	0	0	0	0.0825	0.0825	0.0825	0.0	0.0	0.0
619	BN1106_s2745B000189	Glyoxalase I;Glyoxalase domain-containing protein 4	GLOD4	30 kDa	0.12	INF	[]		0.10851	0	0.11225	0	0	0	2	0	2	0	0	0	2	0	2	0	0	0	0.0749	0.0	0.0749	0.0	0.0	0.0
626	BN1106_s1703B000174	Endonuclease-reverse transcriptase	SCUBE3	64 kDa	< 0,00010	INF	120k low, 15k high		0.049265	0.05439	0.050962	0	0	0	2	2	2	0	0	0	2	2	2	0	0	0	0.0372	0.0372	0.0372	0.0	0.0	0.0
628	BN1106_s551B000322	Uncharacterized protein	ST3GAL3	37 kDa	0.12	INF	[]		0.086996	0.096048	0	0	0	0	2	2	0	0	0	0	2	2	0	0	0	0	0.076	0.076	0.0	0.0	0.0	0.0
END OF FILE
1 Sequential extraction of F. hepatica 120k EVs (Cwiklinski et al. 2015): T = trypsin shaving; C = carbonate washes; TX = Tx100 extraction

## Sheet: 1B - Shared proteins
Supplemental Table 1B- Proteins shared by both populations of Fasciola hepatica EVs
							Quantitative Value (Normalized emPAI)						Exclusive Unique Peptide Count						Exclusive Unique Spectrum Count						Percent Coverage
Accession Number	Protein name	Human orthologue	Molecular Weight	T-Test (p-value): *(p < 0,02038)	Fold Change (15k/120k)	Quantitative Profile	15k Biotinylated EVs			120k Biotinylated EVs			15k Biotinylated EVs			120k Biotinylated EVs			15k Biotinylated EVs			120k Biotinylated EVs			15k Biotinylated EVs			120k Biotinylated EVs
							15k_1	15k_2	15k_3	120k_1	120k_2	120k_3	15k_1	15k_2	15k_3	120k_1	120k_2	120k_3	15k_1	15k_2	15k_3	120k_1	120k_2	120k_3	15k_1	15k_2	15k_3	120k_1	120k_2	120k_3
BN1106_s686B000273	14-3-3 epsilon	NP_062249	29 kDa	0.2	1.5	[]	4.2829	4.182	2.3503	1.5737	2.0765	3.3918	10	11	9	10	6	7	18	18	14	11	7	8	0.583	0.583	0.508	0.575	0.405	0.524
BN1106_s3904B000042	14-3-3 protein beta/alpha-1	YWHAB	42 kDa	0.26	1.3	[]	1.4159	1.3147	1.2318	0.61122	1.2195	1.2706	9	9	8	7	6	4	17	17	15	9	8	6	0.448	0.417	0.417	0.284	0.302	0.226
BN1106_s3904B000042	14-3-3 protein beta/alpha-1	YWHAB	42 kDa	0.71	1.1	[]	1.1141	0.98391	0.9219	0.56058	1.0226	1.2005	3	3	2	3	2	2	6	6	4	3	3	3	0.284	0.262	0.23	0.284	0.205	0.186
BN1106_s3172B000053	14-3-3 protein, putative	NP_062249	28 kDa	0.91	1	[]	2.0655	1.7178	1.0976	1.1866	1.4636	2.093	11	9	10	8	5	6	13	11	12	9	5	6	0.478	0.441	0.347	0.363	0.208	0.257
BN1106_s3172B000053	14-3-3 protein, putative	NP_062249	28 kDa	0.51	1.1	[]	2.0655	1.7178	1.6096	1.1866	1.4636	2.093	7	6	5	6	5	5	8	8	5	7	5	5	0.478	0.441	0.347	0.363	0.208	0.257
BN1106_s1285B000159	Acid sphingomyelinase	SMPDL3A	39 kDa	0.34	0.7	[]	0.77254	0.85292	0.44373	0.52105	1.3121	1.0957	6	7	5	5	5	5	12	12	8	8	9	7	0.186	0.262	0.172	0.172	0.172	0.172
BN1106_s645B000322	Aldehyde dehydrogenase,putative	ALDH1A3	76 kDa	0.0067	10	120k low, 15k high	0.21941	0.15104	0.14152	0.050774	0	0	8	5	5	2	0	0	9	6	6	2	0	0	0.143	0.0993	0.114	0.0321	0.0	0.0
BN1106_s3266B000046	Annexin	ANXA11	56 kDa	0.02	0.2	120k high, 15k low	0.15494	0.13287	0.16028	0.6958	0.81814	1.406	5	4	5	11	6	9	5	4	5	14	9	12	0.09	0.0744	0.0959	0.215	0.108	0.149
BN1106_s819B000364	Annexin	ANXA13	40 kDa	0.033	1.5	[]	1.3436	1.6486	1.7123	0.91082	1.2772	0.87738	11	11	11	11	9	6	17	18	19	12	9	6	0.346	0.346	0.346	0.365	0.287	0.213
BN1106_s945B000218	Annexin	NP_001307808	54 kDa	0.032	0.6	[]	0.6124	0.74937	0.50786	0.82449	1.1319	1.0186	8	8	8	9	8	7	14	15	12	15	11	9	0.192	0.192	0.192	0.196	0.165	0.165
BN1106_s500B000161	Annexin B2;Annexin A7	ANXA6	40 kDa	< 0,00010	2.3	120k low, 15k high	1.3304	1.3181	1.235	0.59234	0.59302	0.5342	7	6	7	6	4	3	17	16	16	9	5	4	0.248	0.191	0.248	0.177	0.108	0.131
BN1106_s1581B000120	Anoctamin	ANO7	84 kDa	0.027	0.4	[]	0.14514	0.18684	0.22785	0.30038	0.50498	0.51644	5	6	7	8	6	6	7	8	10	11	9	8	0.0752	0.0903	0.116	0.133	0.0903	0.0862
BN1106_s1002B000239	Apoferritin-2	NP_80	?	1	INF	[]	-1	-1	-1	-1	-1	-1	0	2	2	7	5	5	0	3	3	10	7	6	0.0	0	0	0	0	0
BN1106_s626B000339	Atpase, class VI, type 11c, putative;Probable phospholipid-transporting ATPase IF	ATP11A	132 kDa	0.0033	0.2	120k high, 15k low	0.048322	0.05335	0.037031	0.17622	0.26407	0.26788	3	3	2	10	6	6	4	4	3	11	8	7	0.0443	0.0443	0.0306	0.119	0.08	0.08
BN1106_s274B000296	ATP-binding cassette subfamily B (MDR/TAP) member 1	ABCB1	110 kDa	0.0077	0.5	120k high, 15k low	0.4278	0.44361	0.41565	1.0266	1.0445	0.73141	17	17	17	29	20	14	22	21	21	35	21	14	0.249	0.27	0.27	0.405	0.243	0.186
BN1106_s3396B000087	ATP-binding cassette subfamily D (ALD) member 4	ABCD4	55 kDa	0.0021	0.2	120k high, 15k low	1.1193	0.65072	0.97801	5.9377	4.9742	4.0113	13	11	10	17	14	14	21	14	19	42	28	23	0.394	0.307	0.311	0.451	0.38	0.408
BN1106_s3396B000086	ATP-binding cassette subfamily D (ALD) member 4	ABCD4	31 kDa	0.047	0.3	[]	0.40024	0.34823	0.51123	0.72673	1.5552	1.8258	2	2	2	5	4	4	6	5	7	8	8	8	0.12	0.12	0.12	0.207	0.158	0.158
BN1106_s4860B000047	Beta-tubulin 3	NP_076205	44 kDa	< 0,00010	30	120k low, 15k high	0.82887	0.9476	0.91655	0.090073	0	0	7	8	8	2	0	0	15	17	16	2	0	0	0.275	0.332	0.306	0.108	0.0	0.0
BN1106_s2963B000136	BRO1 domain-containing protein BROX	BROX	49 kDa	0.00057	0.1	120k high, 15k low	0.10212	0.20113	0	0.76592	0.71068	0.6906	2	3	0	10	6	5	3	5	0	13	7	6	0.0699	0.0886	0.0	0.256	0.154	0.154
BN1106_s577B000267	Ca2+ transporting ATPase	ATP2B3	73 kDa	0.38	0.5	[]	0.043106	0.047591	0.044591	0.17184	0.11205	0	2	2	2	5	2	0	2	2	2	6	2	0	0.0516	0.0516	0.0516	0.108	0.0531	0.0
BN1106_s577B000267	Ca2+ transporting ATPase	ATP2B3	73 kDa	0.38	0.5	[]	0.043106	0.047591	0.044591	0.17184	0.11205	0	2	2	2	4	2	0	2	2	2	5	2	0	0.0516	0.0516	0.0516	0.108	0.0531	0.0
BN1106_s214B000744	CaBP4	CALML5	22 kDa	0.00053	4.4	120k low, 15k high	1.7333	1.9136	1.4948	0.29985	0.39724	0.46635	6	7	6	3	2	2	11	11	10	3	2	2	0.351	0.351	0.351	0.157	0.105	0.105
BN1106_s678B000118	Calcium-binding protein;Calmodulin-4	CALML5	17 kDa	0.85	1.2	[]	0.33261	0.36722	0.34407	0	0.86464	0	2	2	2	0	2	0	3	3	3	0	3	0	0.11	0.11	0.11	0.0	0.11	0.0
BN1106_s204B000249	Calpain (C02 family)	CAPN9	86 kDa	0.019	1.5	120k low, 15k high	0.82373	0.80637	0.90317	0.63817	0.62474	0.43131	17	16	17	18	10	7	24	25	26	20	11	7	0.335	0.333	0.333	0.315	0.18	0.118
BN1106_s368B000158	Calpain B	CAPN1	83 kDa	0.0052	7.3	120k low, 15k high	0.14579	0.18769	0.17586	0.070116	0	0	6	7	8	2	0	0	7	8	8	3	0	0	0.0859	0.119	0.132	0.0471	0.0	0.0
BN1106_s1630B000272	Calpain-7	CAPN7	67 kDa	0.0026	0.2	120k high, 15k low	0.072348	0	0.048701	0.18921	0.18807	0.22079	3	0	2	6	3	3	3	0	2	6	3	3	0.0772	0.0	0.052	0.111	0.0772	0.0772
BN1106_s583B000288	cAMP-dependent protein kinase catalytic subunit	PRKACB	25 kDa	0.036	4.1	[]	0.21405	0.23632	0.22143	0.16236	0	0	2	2	2	2	0	0	3	3	3	2	0	0	0.115	0.115	0.111	0.111	0.0	0.0
BN1106_s417B000229	cAMP-dependent protein kinase regulator	PRKAR2B	36 kDa	0.072	3	[]	0.40435	0.63343	0.41828	0.11091	0.37271	0	6	7	6	2	3	0	7	9	7	2	3	0	0.288	0.332	0.288	0.0759	0.13	0.0
BN1106_s3009B000044	Carbonic anhydrase 5B	CA7	42 kDa	0.0061	0.2	120k high, 15k low	0.27261	0.30097	0.12502	0.74889	1.204	1.0112	3	4	3	5	5	5	6	6	3	10	9	7	0.0836	0.108	0.0836	0.108	0.108	0.108
BN1106_s1241B000264	Carboxypeptidase C	CTSA	47 kDa	0.012	0.5	120k high, 15k low	0.45101	0.43186	0.34673	0.62559	0.87132	0.86314	6	6	6	8	6	5	10	9	8	11	8	7	0.172	0.172	0.191	0.211	0.169	0.16
BN1106_s1772B000188	Cathepsin B3	CTSB	57 kDa	0.57	0.7	[]	0.1188	0.13116	0.12289	0.27586	0	0.26415	3	3	3	5	0	2	4	4	4	7	0	3	0.0642	0.0642	0.0642	0.138	0.0	0.0447
BN1106_s13444B000002	Cathepsin B4/5/7	CTSB	12 kDa	0.46	0.7	[]	0.84008	1.8934	0.563	1.4843	2.1838	0.9615	3	3	3	4	4	2	4	6	3	5	4	2	0.39	0.38	0.39	0.49	0.49	0.2
BN1106_s13444B000002	Cathepsin B4/5/7	CTSB	12 kDa	0.46	0.7	[]	0.84008	1.8934	0.563	1.4843	2.1838	0.9615	2	3	2	3	3	2	2	6	2	3	3	2	0.39	0.38	0.39	0.49	0.49	0.2
BN1106_s793B000177	Cathepsin B6/8	CTSB	38 kDa	0.099	1.5	[]	1.6337	1.8036	2.0834	0.74286	1.5897	1.3601	4	4	4	4	4	4	16	15	17	10	10	8	0.175	0.175	0.175	0.175	0.175	0.175
BN1106_s10332B000011	Cathepsin L1	CTSL	70 kDa	0.036	4.4	[]	0.069553	0.07679	0.098212	0.055027	0	0	2	2	3	1	0	0	3	3	4	1	0	0	0.0589	0.0589	0.0851	0.036	0.0	0.0
BN1106_s639B000758	Cation/chloride co-transporter	SLC12A9	113 kDa	0.12	0.5	[]	0.056892	0.046433	0.090883	0.069108	0.18757	0.17362	4	3	4	4	5	4	4	3	6	4	5	4	0.063	0.0512	0.063	0.062	0.0738	0.064
BN1106_s4560B000072	CD63 antigen	CD63	24 kDa	0.18	0.1	[]	0.1426	0	0	0.53575	0	0.43517	2	0	0	4	0	2	2	0	0	5	0	2	0.0818	0.0	0.0	0.123	0.0	0.05
BN1106_s2677B000056	Cornifelin	CNFN	16 kDa	0.058	0.4	[]	0.22428	0.24762	0.3865	0.45385	0.97124	0.68445	2	2	2	2	2	2	2	2	3	3	3	2	0.168	0.168	0.168	0.168	0.168	0.168
BN1106_s823B000216	CRAL-TRIO domain-containing protein	CLVS1	42 kDa	0.48	0.6	[]	0.12121	0.13382	0.080375	0.33222	0	0.23711	3	3	2	6	0	2	3	3	2	6	0	2	0.0962	0.0962	0.044	0.173	0.0	0.0659
BN1106_s3001B000132	Cubilin-like	CUBN	?	1	INF	[]	-1	-1	-1	-1	-1	-1	4	4	4	5	6	6	6	6	5	6	8	7	0	0	0	0	0	0
BN1106_s6821B000024	Cubilin-like		38 kDa	0.54	1.5	[]	0.135	0.27136	0.13965	0.10469	0	0.26301	2	3	2	2	0	2	3	4	3	2	0	2	0.0569	0.135	0.0569	0.0569	0.0	0.0629
BN1106_s8038B000016	Cubilin-like		?	1	INF	[]	-1	-1	-1	-1	-1	-1	2	2	0	4	2	3	3	2	0	5	3	3	0	0	0.0	0	0	0
BN1106_s4651B000094	Cystatin-1	CSTB	11 kDa	0.24	0.7	[]	1.909	1.4864	0.94819	1.6354	2.3827	1.7956	4	3	2	4	3	3	6	5	4	5	4	3	0.293	0.212	0.192	0.293	0.273	0.273
BN1106_s586B000374	DM9 domain-containing protein		17 kDa	0.29	0.8	[]	1.9109	2.6279	3.739	3.5738	3.0963	3.6349	4	4	5	5	5	5	8	8	10	11	7	7	0.368	0.368	0.465	0.465	0.465	0.465
BN1106_s5689B000026	DM9 domain-containing protein	ELN	23 kDa	0.23	0.7	[]	1.6401	1.5139	2.3804	1.9923	3.5646	2.2982	5	3	5	6	6	5	10	10	11	11	10	7	0.239	0.302	0.385	0.385	0.385	0.385
BN1106_s3147B000076	Dynein light chain 1, cytoplasmic	NP_080832	12 kDa	0.067	8.7	[]	1.1503	1.27	3.0301	0.62948	0	0	3	2	3	2	0	0	4	4	7	3	0	0	0.352	0.25	0.352	0.25	0.0	0.0
BN1106_s3804B000157	E3 ubiquitin-protein ligase-like	KCMF1	34 kDa	0.013	0.07	120k high, 15k low	0.097768	0	0	0.64374	0.56085	0.29836	2	0	0	6	4	2	2	0	0	8	4	2	0.134	0.0	0.0	0.274	0.201	0.0903
BN1106_s2100B000128	EH domain-containing protein 1	EHD1	39 kDa	0.86	0.8	[]	0.08233	0.090896	0	0.21743	0	0	2	2	0	4	0	0	2	2	0	4	0	0	0.101	0.101	0.0	0.185	0.0	0.0
BN1106_s1037B000175	Ezrin-radixin-moesin-binding phosphoprotein 50	SLC9A3R2	21 kDa	0.13	4.1	[]	0.25903	0.92468	0.68271	0.45401	0	0	3	6	5	4	0	0	3	7	6	4	0	0	0.305	0.416	0.416	0.263	0.0	0.0
BN1106_s1849B000099	Fatty acid binding protein Fh_3	CRABP1	16 kDa	0.035	2.7	[]	1.6943	1.8706	2.7911	0.26603	0.94629	1.1109	4	5	5	2	2	2	8	8	10	2	3	3	0.281	0.397	0.397	0.144	0.144	0.144
BN1106_s771B000467	Fatty-acid amide hydrolase 1	FAAH	64 kDa	0.2	0.6	[]	0.13398	0.054782	0.10804	0.12687	0.12899	0.233	4	2	4	4	2	3	5	2	4	4	2	3	0.107	0.0414	0.107	0.112	0.0414	0.0603
BN1106_s709B000627	Ferritin		20 kDa	0.71	0.8	[]	0.2854	0.31509	0.29523	0.68749	0.45481	0	2	2	2	4	2	0	3	3	3	5	2	0	0.138	0.138	0.138	0.311	0.12	0.0
BN1106_s1403B000129	Fimbrin	LCP1	66 kDa	0.022	2	[]	0.4583	0.61048	0.47409	0.35761	0.1921	0.22551	9	12	8	8	3	3	14	16	14	10	3	3	0.202	0.283	0.202	0.235	0.0639	0.0898
BN1106_s4469B000065	Fructose-bisphosphate aldolase	ALDOA	40 kDa	0.81	1	[]	0.95102	1.1788	0.98379	0.90321	1.0786	1.061	7	7	7	8	7	6	14	15	14	12	8	7	0.276	0.276	0.276	0.279	0.238	0.183
BN1106_s1518B000071	Fructose-bisphosphate aldolase	ALDOC	48 kDa	0.3	1.2	[]	0.37954	0.55069	0.58399	0.33395	0.47608	0.43202	7	8	10	6	4	3	9	11	12	7	5	4	0.226	0.233	0.289	0.174	0.122	0.0903
BN1106_s2082B000218	Fructose-bisphosphate aldolase	ALDOC	37 kDa	0.086	2.2	[]	0.86142	0.5204	0.5758	0.10841	0.50777	0.27235	9	5	6	2	4	2	12	8	9	2	4	2	0.306	0.217	0.252	0.101	0.181	0.0653
BN1106_s178B000373	Gamma-soluble NSF attachment protein	NAPG	40 kDa	0.95	1	[]	0.1756	0.19387	0.13073	0.15351	0.32851	0	4	4	3	3	3	0	4	4	3	3	3	0	0.132	0.132	0.098	0.115	0.104	0.0
BN1106_s2349B000188	Gelsolin	GSN	34 kDa	0.027	2.1	[]	2.0797	1.4154	1.3262	0.89118	0.73426	0.65588	13	11	10	10	5	4	18	14	14	10	5	4	0.59	0.524	0.399	0.462	0.212	0.156
BN1106_s2349B000191	Gelsolin	GSN	47 kDa	0.037	1.7	[]	0.74541	0.65287	0.68871	0.2873	0.38164	0.58029	14	12	13	6	4	5	14	12	13	6	4	5	0.447	0.344	0.346	0.195	0.115	0.161
BN1106_s584B000348	Glucose transporter 3	SLC2A3	58 kDa	0.061	0.6	[]	0.083927	0.092659	0.086819	0.10195	0.14145	0.16606	2	2	2	3	2	2	3	3	3	3	2	2	0.0485	0.0485	0.0485	0.056	0.0485	0.0485
BN1106_s2400B000186	Glutamine synthase	LGSN	55 kDa	0.0041	2.5	120k low, 15k high	0.47341	0.52266	0.43474	0.14944	0.15066	0.27328	8	9	7	4	2	3	12	12	11	4	2	3	0.173	0.235	0.153	0.0959	0.0531	0.0694
BN1106_s3595B000059	Glutathione S-transferase mu 29	GSTM4	46 kDa	0.0097	7.2	120k low, 15k high	0.1944	0.16559	0.25032	0.084832	0	0	2	2	3	2	0	0	3	3	4	2	0	0	0.076	0.076	0.098	0.049	0.0	0.0
BN1106_s360B000346	Glycerol kinase	GK	56 kDa	0.16	0.6	[]	0.19112	0.21101	0.23769	0.23216	0.31217	0.4718	6	6	6	6	4	4	6	6	7	6	4	5	0.15	0.15	0.144	0.156	0.111	0.113
BN1106_s50B000678	GST omega class	GSTO2	25 kDa	0.87	1.1	[]	0.41536	0.73984	0.42967	0.26407	0.80623	0.41388	4	6	5	2	3	2	5	7	5	3	4	2	0.223	0.355	0.264	0.123	0.127	0.0818
BN1106_s1081B000242	GST sigma class	HPGDS	27 kDa	0.12	1.2	[]	0.59601	0.65802	0.75318	0.5812	0.51429	0.60376	5	5	6	5	3	3	6	6	7	6	3	3	0.295	0.295	0.333	0.299	0.162	0.15
BN1106_s3321B000106	H+ transporting ATPase	ATP6AP1	20 kDa	0.01	0.09	120k high, 15k low	0.16859	0	0	0.65669	0.43826	0.83691	2	0	0	4	2	2	2	0	0	5	2	3	0.119	0.0	0.0	0.243	0.119	0.119
BN1106_s175B000200	Hexokinase A	HK2	53 kDa	0.0078	0.6	120k high, 15k low	0.62743	0.69271	0.64905	0.93354	1.0178	1.1949	10	11	10	11	8	8	14	14	14	16	10	10	0.24	0.257	0.24	0.269	0.206	0.206
BN1106_s2234B000252	High affinity cationic amino acid transporter 1	SLC7A1	77 kDa	0.0019	0.2	120k high, 15k low	0.04081	0.045056	0.042216	0.25927	0.28263	0.19078	2	2	2	8	4	3	2	2	2	9	5	3	0.0354	0.0354	0.0439	0.102	0.0694	0.0581
BN1106_s1057B000126	Hsp40	DNAJA4	45 kDa	0.83	1.1	[]	0.3038	0.46602	0.25929	0.51274	0.40297	0	7	7	6	7	4	0	7	9	6	9	4	0	0.259	0.251	0.189	0.192	0.139	0.0
BN1106_s2091B000373	Hsp70	NP_001304310	91 kDa	0.00057	4.2	120k low, 15k high	0.45149	0.36416	0.46705	0.1108	0.089862	0.10549	15	13	16	5	2	2	19	15	19	5	2	2	0.258	0.208	0.291	0.0865	0.039	0.039
BN1106_s3747B000112	IST1 homolog	IST1	32 kDa	0.00025	0.06	120k high, 15k low	0.10441	0.11528	0	0.98323	1.242	1.1826	2	2	0	7	6	5	2	2	0	10	7	6	0.0729	0.0729	0.0	0.198	0.205	0.163
BN1106_s2489B000362	LAMP-1	LAMP2	28 kDa	0.01	0.1	120k high, 15k low	0	0	0.12129	0.22637	0.30479	0.35781	0	0	2	2	2	2	0	0	2	3	2	2	0.0	0.0	0.0595	0.0595	0.0595	0.0595
BN1106_s1861B000097	Legumain-4/5	LGMN	48 kDa	0.11	0.8	[]	0.63686	0.70312	0.45367	0.77361	0.84864	0.69624	7	7	7	10	6	4	12	12	10	13	8	6	0.202	0.226	0.188	0.224	0.188	0.111
BN1106_s5268B000042	Leucine aminopeptidase		13 kDa	0.0033	12	120k low, 15k high	5.7814	4.9382	3.5565	0.34416	0	0.86462	3	3	3	2	0	2	11	10	9	2	0	2	0.314	0.314	0.314	0.314	0.0	0.305
BN1106_s7079B000034	Leucine aminopeptidase	NPEPL1	41 kDa	0.36	1.1	[]	0.63855	0.80411	0.85382	0.67474	0.72993	0.68499	7	7	8	7	5	4	10	10	12	9	5	4	0.292	0.292	0.295	0.297	0.243	0.165
BN1106_s617B000567	Leucine aminopeptidase 2	GK	16 kDa	0.4	1.2	[]	1.7846	2.5082	2.9628	2.1678	1.4566	2.3904	6	6	6	6	4	4	8	9	10	8	4	5	0.497	0.497	0.497	0.497	0.428	0.414
BN1106_s98B000759	Leukotriene A4 hydrolase	LTA4H	60 kDa	0.084	2.2	[]	0.21462	0.19744	0.185	0.13696	0.13872	0	5	4	4	3	2	0	7	6	6	4	2	0	0.13	0.124	0.111	0.0859	0.0706	0.0
BN1106_s369B000200	Major egg antigen (P40)	NP_001532	53 kDa	0.16	0.5	[]	0.060104	0.10264	0.062175	0.07301	0.15624	0.18342	2	3	2	2	2	2	2	3	2	2	2	2	0.0603	0.0852	0.0603	0.0603	0.0603	0.0603
BN1106_s3530B000088	Major facilitator superfamily domain-containing protein 1	NP_001276335	28 kDa	0.21	0.6	[]	0.68583	0.50039	0.36732	0.43133	1.1782	1.0836	3	3	3	3	3	2	8	6	5	5	6	5	0.216	0.173	0.173	0.216	0.216	0.173
BN1106_s7273B000042	Major vault protein	MVP	103 kDa	0.0065	0.09	120k high, 15k low	0.062996	0.033688	0.048103	0.43401	0.73556	0.46897	4	2	3	16	11	8	4	2	3	18	15	9	0.0656	0.0339	0.0492	0.249	0.179	0.129
BN1106_s7273B000042	Major vault protein	MVP	103 kDa	0.0065	0.09	120k high, 15k low	0.062996	0.033688	0.048103	0.43401	0.73556	0.46897	4	2	3	15	10	8	4	2	3	17	14	9	0.0656	0.0339	0.0492	0.249	0.179	0.129
BN1106_s1459B000183	Malate dehydrogenase	MDH1	36 kDa	0.45	1.6	[]	0.19882	0.36176	0.1473	0.17297	0	0.27682	4	6	3	3	0	2	4	6	3	3	0	2	0.152	0.213	0.101	0.0884	0.0	0.0671
BN1106_s233B000262	Malic enzyme	ME1	66 kDa	0.01	2.5	120k low, 15k high	0.60089	0.84802	0.6216	0.19282	0.33531	0.30714	11	12	11	6	5	4	17	20	17	6	5	4	0.239	0.282	0.239	0.12	0.109	0.0758
BN1106_s5880B000098	Mastin;Subfamily S1A unassigned peptidase (S01 family)	CTRB1	60 kDa	0.88	1.2	[]	0.11184	0.12347	0.11569	0.30383	0	0	3	3	3	6	0	0	4	4	4	8	0	0	0.0636	0.0636	0.0636	0.0748	0.0	0.0
BN1106_s2471B000098	Multidrug resistance protein 1	NP_001335874	129 kDa	0.0017	0.2	120k high, 15k low	0.40993	0.38223	0.35814	1.6379	1.3463	1.9263	16	15	15	29	28	32	20	18	17	45	40	44	0.229	0.218	0.231	0.374	0.335	0.346
BN1106_s2471B000098	Multidrug resistance protein 1	NP_001335874	129 kDa	0.016	0.2	120k high, 15k low	0.40993	0.38223	0.35814	1.6379	2.459	3.4625	14	13	13	26	25	27	18	15	14	40	36	38	0.229	0.218	0.231	0.374	0.335	0.346
BN1106_s3585B000136	Myoferlin	MYOF	126 kDa	0.015	0.4	120k high, 15k low	0.65143	0.75123	0.64462	1.233	2.0069	1.5777	24	24	23	31	28	23	32	33	31	45	37	28	0.306	0.309	0.281	0.355	0.321	0.274
BN1106_s3585B000136	Myoferlin	MYOF	126 kDa	0.015	0.4	120k high, 15k low	0.65143	0.75123	0.64462	1.233	2.0069	1.5777	22	22	21	28	25	21	30	30	29	41	33	26	0.306	0.309	0.281	0.355	0.321	0.274
BN1106_s120B000361	Myosin-XV	MYO15A	150 kDa	0.54	1.7	[]	0.031348	0.022825	0.032428	0.051325	0	0	2	2	3	3	0	0	3	2	3	4	0	0	0.0261	0.0261	0.0366	0.0284	0.0	0.0
BN1106_s521B000167	Na+/K+ transporting ATPase subunit alpha	ATP1A3	102 kDa	0.0031	0.4	120k high, 15k low	0.44281	0.69898	0.55186	1.2659	1.2272	1.5329	15	15	15	22	15	16	21	27	24	37	22	23	0.245	0.241	0.213	0.316	0.239	0.257
BN1106_s521B000167	Na+/K+ transporting ATPase subunit alpha	ATP1A3	102 kDa	0.0031	0.4	120k high, 15k low	0.44281	0.69898	0.55186	1.2659	1.2272	1.5329	15	15	15	21	15	16	21	27	24	36	22	23	0.245	0.241	0.213	0.316	0.239	0.257
BN1106_s1498B000257	Niemann-Pick C1 protein	NPC1	103 kDa	0.053	0.5	[]	0.15273	0.28483	0.13818	0.28619	0.39703	0.4661	6	8	6	10	7	7	9	14	8	13	9	9	0.064	0.0961	0.064	0.129	0.0811	0.0811
BN1106_s4840B000058	Otoferlin	OTOF	42 kDa	0.024	0.2	[]	0.21412	0.084125	0.17035	0.63798	1.3653	0.81605	4	2	3	7	6	5	5	2	4	10	10	6	0.181	0.075	0.119	0.292	0.242	0.219
BN1106_s3428B000062	Otoferlin;Fer-1-like protein 4	OTOF	23 kDa	0.00029	0.1	120k high, 15k low	0.14559	0.16074	0	0.8953	0.87349	1.0254	2	2	0	6	4	4	2	2	0	7	4	4	0.13	0.13	0.0	0.315	0.23	0.23
BN1106_s617B000566	Peptidase M17;Leucine aminopeptidase 2	NPEPL1	42 kDa	0.029	2.1	[]	1.3477	1.8127	2.2496	0.94633	0.69735	0.99455	8	10	10	9	5	5	17	19	21	12	5	6	0.301	0.344	0.344	0.316	0.181	0.191
BN1106_s3721B000192	Permease 1 heavy chain	SLC3A1	72 kDa	0.095	3.4	[]	0.117	0.18938	0.17745	0.14212	0	0	4	6	6	5	0	0	5	7	7	5	0	0	0.0989	0.131	0.131	0.104	0.0	0.0
BN1106_s487B000135	Phosphatase II		54 kDa	0.02	4.2	120k low, 15k high	1.6055	0.8245	1.1098	0.24506	0.42359	0.18145	11	9	13	5	4	2	23	16	20	6	5	2	0.374	0.312	0.429	0.166	0.129	0.0513
BN1106_s538B000493	Phosphatidylcholine transfer protein	STARD10	33 kDa	0.088	0.5	[]	0.098465	0.10871	0.10186	0.11961	0.25596	0.30049	2	2	2	2	2	2	2	2	2	2	2	2	0.128	0.128	0.128	0.128	0.128	0.128
BN1106_s538B000493	Phosphatidylcholine transfer protein	STARD10	18 kDa	< 0,00010	INF	120k low, 15k high	0.19591	0.21629	0.20266	0	0	0	2	2	2	0	0	0	2	2	2	0	0	0	0.272	0.272	0.272	0.0	0.0	0.0
BN1106_s1985B000403	Phosphodiesterase-nucleotide pyrophosphatase	ENPP4	45 kDa	0.0055	0.2	120k high, 15k low	0.24769	0.53138	0.31044	1.6059	2.5505	2.6933	3	4	3	6	5	5	6	10	7	17	15	15	0.123	0.171	0.123	0.242	0.229	0.209
BN1106_s246B000252	Phosphoenolpyruvate carboxykinase 2	PCK2	69 kDa	0.32	0.8	[]	0.24556	0.30884	0.32641	0.42884	0.32153	0.2948	6	7	8	11	5	4	9	10	11	12	5	4	0.134	0.149	0.152	0.228	0.0792	0.0695
BN1106_s3033B000087	Phosphoglycerate kinase	PGK1	44 kDa	0.65	1.1	[]	0.72906	0.5479	0.51337	0.52131	0.66145	0.47977	10	9	8	8	6	4	13	10	10	9	6	4	0.304	0.284	0.239	0.212	0.173	0.111
BN1106_s253B000145	Phospholipid-transporting atpase	ATP11B	106 kDa	0.24	0.2	[]	0.029533	0	0	0.054643	0.076772	0	2	0	0	3	2	0	2	0	0	3	2	0	0.0254	0.0	0.0	0.036	0.0254	0.0
BN1106_s1871B000313	Programmed cell death 6-interacting protein	PDCD6IP	88 kDa	0.003	0.1	120k high, 15k low	0.16043	0.20312	0.14247	1.8118	1.1426	1.7793	6	7	6	26	14	17	8	9	7	39	18	22	0.0948	0.111	0.102	0.327	0.201	0.265
BN1106_s3658B000104	Proteasome subunit alpha type (EC 3.4.25.1)	NP_036097	15 kDa	0.39	3	[]	0.57703	0.25584	0	0.28149	0	0	4	2	0	2	0	0	4	2	0	2	0	0	0.329	0.15	0.0	0.171	0.0	0.0
BN1106_s1300B000144	Protein EFR3 homolog B;EFR3-like protein A	NP_001306028	68 kDa	0.081	3.5	[]	0.072096	0.0518	0.07458	0.056993	0	0	3	2	3	2	0	0	3	2	3	2	0	0	0.0647	0.0481	0.0647	0.0481	0.0	0.0
BN1106_s2615B000090	Protein Myof;Myoferlin;Fer-1-related;Dysferlin	MYOF	90 kDa	0.0075	0.5	120k high, 15k low	0.49216	0.54336	0.44038	0.87756	0.94583	1.2031	16	16	16	20	14	15	20	20	18	26	16	17	0.243	0.243	0.228	0.281	0.199	0.217
BN1106_s1620B000120	Pro-X carboxypeptidase	DPP7	56 kDa	0.038	0.4	[]	0.12087	0.13345	0.12504	0.33119	0.22883	0.47497	3	3	3	6	2	4	4	4	4	8	3	5	0.065	0.065	0.065	0.114	0.0427	0.063
BN1106_s2044B000106	Purine nucleoside phosphorylase	PNP	31 kDa	0.074	3.8	[]	0.49178	0.34667	0.61572	0.38143	0	0	7	5	8	5	0	0	7	5	8	5	0	0	0.317	0.254	0.356	0.236	0.0	0.0
BN1106_s1490B000080	Putative amino acid permease F13H10.3	SLC38A9	52 kDa	0.024	0.3	[]	0.25294	0.10523	0.26165	0.42206	0.77661	0.77189	4	3	4	5	5	5	7	3	7	9	8	7	0.115	0.0959	0.0959	0.115	0.115	0.115
BN1106_s4B000834	Putative calcium-binding protein; 8 kDa calcium-binding protein	TNNC2	8 kDa	0.15	3.4	[]	0.52398	1.0759	0.54203	0.63649	0	0	2	3	2	2	0	0	2	3	2	2	0	0	0.362	0.536	0.362	0.362	0.0	0.0
BN1106_s1568B000271	Putative guanine nucleotide-binding protein beta 1, 4 (G protein beta1, 4)	GNB4	41 kDa	0.52	1.2	[]	0.54915	0.30694	0.41704	0.27005	0.44386	0.37538	10	5	7	4	4	3	10	6	8	5	4	3	0.362	0.153	0.204	0.19	0.115	0.0777
BN1106_s2318B000216	Putative lipid-binding protein;Alpha-tocopherol transfer protein-like		41 kDa	0.017	0.2	120k high, 15k low	0.078806	0.087005	0.12724	0.57498	0.31976	0.67844	2	2	3	6	3	5	2	2	3	9	3	5	0.0557	0.0529	0.0808	0.167	0.0919	0.159
BN1106_s3261B000048	Putative otoferlin	NP_001274418	127 kDa	0.0047	0.2	120k high, 15k low	0.16839	0.18591	0.15756	0.71979	1.0313	1.2107	12	12	10	23	21	21	12	12	11	32	24	24	0.129	0.127	0.118	0.274	0.244	0.236
BN1106_s435B000243	Putative phospholipid-transporting ATPase IIB	ATP9B	68 kDa	0.013	0.1	120k high, 15k low	0.098143	0.10835	0.10152	0.48585	1.0397	0.86926	3	3	3	7	7	6	4	4	4	13	13	10	0.0713	0.058	0.0663	0.167	0.172	0.151
BN1106_s1326B000429	Putative sodium/solute symporter	SLC5A8	23 kDa	0.083	0.4	[]	0.59708	1.0288	1.6966	1.6657	2.4222	3.4686	2	2	3	4	4	4	6	8	10	10	8	9	0.169	0.169	0.209	0.224	0.224	0.224
BN1106_s606B000244	Putative uncharacterized protein	KMT2C	44 kDa	0.0036	0.01	120k high, 15k low	0	0.080144	0	1.5026	2.624	1.9565	0	2	0	11	10	9	0	2	0	18	16	12	0.0	0.0827	0.0	0.391	0.363	0.306
BN1106_s1450B000137	Putative uncharacterized protein	TENM1	17 kDa	0.013	7.1	120k low, 15k high	0.9362	0.77477	1.2594	0.41714	0	0	4	4	4	3	0	0	6	5	7	3	0	0	0.349	0.349	0.349	0.275	0.0	0.0
BN1106_s605B000204	Rab GDP dissociation inhibitor	GDI1	53 kDa	0.096	0.3	[]	0.20622	0.22767	0.1722	0.30179	0.53607	0.89506	5	5	5	6	5	6	6	6	5	7	6	6	0.156	0.156	0.156	0.173	0.154	0.216
BN1106_s844B000259	Ras-related protein Rab-11B, putative	NP_116006	24 kDa	0.028	0.3	[]	0.22559	0.24906	0.44794	0.6788	1.4526	1.3215	3	3	5	6	5	5	3	3	5	6	6	5	0.135	0.149	0.247	0.265	0.228	0.228
BN1106_s2036B000204	Ras-related protein Rab-18	RAB18	24 kDa	0.0049	0	120k high, 15k low	0	0	0	0.53908	0.37261	0.7036	0	0	0	4	2	3	0	0	0	4	2	3	0.0	0.0	0.0	0.251	0.126	0.169
BN1106_s3297B000203	Ras-related protein Rab-3B	RAB3C	18 kDa	0.77	0.8	[]	0.1973	0.52654	0.49335	0	0.51288	0.99166	2	3	3	0	2	2	2	4	4	0	2	2	0.2	0.297	0.297	0.0	0.2	0.252
BN1106_s2277B000049	Retinol dehydrogenase 12	RDH12	38 kDa	0.014	0.4	120k high, 15k low	0.5338	0.49984	0.25515	1.1364	0.80499	1.1542	5	5	3	9	3	3	9	7	5	13	6	7	0.192	0.26	0.139	0.281	0.139	0.139
BN1106_s2985B000113	Reverse transcriptase;Putative rab15, 13, 10, 1, 35, 5, and;Protein argonaute-2;Ras-related protein Rab-35	RAB35	49 kDa	0.2	0.9	[]	0.32552	0.35938	0.28439	0.33395	0.368	0.43202	4	4	4	5	3	3	8	8	7	7	4	4	0.145	0.145	0.145	0.14	0.0988	0.0988
BN1106_s4672B000098	Rho GDP-dissociation inhibitor 2	ARHGDIA	19 kDa	0.0082	0.1	120k high, 15k low	0.17833	0.19688	0.18447	0.92576	1.5065	1.7685	2	2	2	5	5	5	2	2	2	6	5	5	0.2	0.2	0.2	0.429	0.306	0.271
BN1106_s4672B000098	Rho GDP-dissociation inhibitor 2	ARHGDIA	19 kDa	0.0082	0.1	120k high, 15k low	0.17833	0.19688	0.18447	0.92576	1.5065	1.7685	0	0	0	2	1	2	0	0	0	3	1	2	0.2	0.2	0.2	0.429	0.306	0.271
BN1106_s10326B000017	Secreted saposin-like protein SAP-3		10 kDa	0.078	4.8	[]	1.1581	0.4475	0.74888	0.49236	0	0	3	2	3	2	0	0	4	2	3	2	0	0	0.307	0.216	0.307	0.216	0.0	0.0
BN1106_s4767B000027	Sequestosome-1		?	1	INF	[]	-1	-1	-1	-1	-1	-1	2	2	4	3	2	2	2	3	5	3	3	3	0	0	0	0	0	0
BN1106_s4767B000027	Sequestosome-1		?	1	INF	[]	-1	-1	-1	-1	-1	-1	2	2	2	2	2	2	2	3	3	2	3	3	0	0	0	0	0	0
BN1106_s3971B000090	Serine/threonine-protein kinase NIM1	NP_699192	58 kDa	0.014	0.1	120k high, 15k low	0.055287	0	0.057192	0.22595	0.48354	0.35717	2	0	2	5	6	4	2	0	2	6	6	4	0.0517	0.0	0.0417	0.147	0.157	0.0895
BN1106_s3864B000104	Serpin 7, putative	SERPINB4	39 kDa	0.076	4.7	[]	0.18252	0.4808	0.37686	0.22171	0	0	3	4	7	2	0	0	4	7	7	2	0	0	0.115	0.221	0.261	0.132	0.0	0.0
BN1106_s4618B000050	Serpin B	SERPINB3	32 kDa	0.066	0.4	[]	0.23188	0.25601	0.23987	0.37148	0.79498	0.50345	1	1	1	3	2	2	2	2	2	3	2	2	0.131	0.131	0.131	0.145	0.198	0.117
BN1106_s3226B000049	Serpin B	SERPINB10	21 kDa	0.49	0.6	[]	0.16459	0.29508	0.17027	0.63761	0.42787	0	2	2	2	3	2	0	2	2	2	3	2	0	0.112	0.214	0.112	0.267	0.123	0.0
BN1106_s1727B000096	Serpin B6	SERPINB6	34 kDa	0.41	0.8	[]	0.42503	0.38248	0.62644	0.5163	0.90056	0.45642	2	1	3	2	1	1	3	2	4	2	1	1	0.216	0.187	0.289	0.216	0.232	0.121
BN1106_s1727B000096	Serpin B6	SERPINB6	34 kDa	0.41	0.8	[]	0.42503	0.38248	0.62644	0.5163	0.90056	0.45642	2	1	2	2	1	1	3	2	3	2	1	1	0.216	0.187	0.289	0.216	0.232	0.121
BN1106_s122B000261	Serpin B6	SERPINB6	25 kDa	0.5	0.8	[]	0.51257	0.32969	0.53023	0.48474	0.77628	0.40017	3	1	2	1	1	1	3	1	2	1	1	1	0.288	0.164	0.261	0.212	0.217	0.124
BN1106_s335B000427	SH3-domain GRB2-like endophilin	NP_001126080	14 kDa	0.23	0.5	[]	0.2597	0.48462	0.45407	0.31547	1.1411	0.79255	2	3	3	2	3	2	2	3	3	2	3	2	0.192	0.288	0.288	0.2	0.288	0.184
BN1106_s3547B000116	Sodium/potassium-transporting ATPase beta nervous system antigen 1	ATP1B1	30 kDa	0.73	1.4	[]	0.1732	0.12075	0.11314	0.29643	0	0	2	2	2	3	0	0	3	2	2	4	0	0	0.109	0.109	0.109	0.147	0.0	0.0
BN1106_s584B000350	Solute carrier family 2 facilitated glucose transporter member 3	SLC2A1	56 kDa	0.014	0.4	120k high, 15k low	0.36689	0.24515	0.30089	0.60274	0.83693	1.0008	7	8	7	12	9	10	14	11	12	20	14	14	0.118	0.135	0.118	0.156	0.152	0.152
BN1106_s584B000350	Solute carrier family 2 facilitated glucose transporter member 3	SLC2A1	56 kDa	0.014	0.4	120k high, 15k low	0.51377	0.34661	0.42228	0.84579	1.3356	1.4023	2	3	2	4	3	3	3	4	3	6	7	4	0.118	0.135	0.118	0.156	0.152	0.152
BN1106_s584B000346	Solute carrier family 2 facilitated glucose transporter member 3	SLC2A3	92 kDa	0.044	0.4	[]	0.22002	0.14368	0.1795	0.35969	0.33831	0.59925	1	2	1	3	1	2	1	2	1	4	1	2	0.0466	0.0594	0.0466	0.0723	0.049	0.0699
BN1106_s6088B000072	Solute carrier family 43 member 3	SLC43A1	53 kDa	0.086	0.3	[]	0.060235	0.066502	0.062311	0.11318	0.33311	0.18382	2	2	2	3	3	2	2	2	2	3	4	2	0.0485	0.0485	0.0485	0.0886	0.0886	0.0485
BN1106_s3353B000056	Synaptotagmin, putative;Synaptotagmin-2	NP_001271971	43 kDa	0.084	0.3	[]	0.1158	0.12785	0.11979	0.2531	0.30103	0.63586	3	3	3	5	3	4	3	3	3	5	3	5	0.0888	0.0888	0.0888	0.146	0.0888	0.117
BN1106_s189B000725	Synaptotagmin-like protein 4	SYTL3	51 kDa	0.92	1.1	[]	0.062985	0.069538	0	0.1185	0	0	2	2	0	3	0	0	2	2	0	3	0	0	0.0861	0.0861	0.0	0.0728	0.0	0.0
BN1106_s1142B000130	Syntaxin 1A	NP_036832	44 kDa	0.003	0.1	120k high, 15k low	0.11548	0	0.11946	0.53197	0.81747	0.79089	3	0	3	8	6	5	3	0	3	9	7	6	0.137	0.0	0.137	0.279	0.226	0.197
BN1106_s1187B000336	Syntaxin-binding protein 1	STXBP1	77 kDa	0.93	1.1	[]	0.085273	0.069126	0.088211	0	0.10624	0.12472	4	3	4	0	2	2	4	3	4	0	2	2	0.0765	0.0635	0.0823	0.0	0.0462	0.0462
BN1106_s92B000560	T-cell immunomodulatory protein	NP_001291931	42 kDa	0.01	0.2	120k high, 15k low	0.16516	0.18235	0.079041	0.47133	0.84718	0.65546	2	2	2	4	4	3	4	4	2	8	7	5	0.0672	0.0672	0.0672	0.137	0.137	0.111
BN1106_s92B000559	T-cell immunomodulatory protein	TBC1D20	53 kDa	0.0026	0.1	120k high, 15k low	0	0.066794	0.096818	0.30103	0.4317	0.39288	0	2	2	4	4	4	0	2	3	7	5	4	0.0	0.0644	0.0644	0.0837	0.088	0.0837
BN1106_s426B000260	Tegumental antigen (Sm21.7)		10 kDa	0.51	0.5	[]	0.36377	0	0.37631	0.44188	0.94564	0	2	0	2	2	2	0	2	0	2	2	2	0	0.307	0.0	0.307	0.307	0.307	0.0
BN1106_s1657B000161	Tetraspanin-CD63 receptor	TSPAN16	33 kDa	0.016	0.3	120k high, 15k low	0.15514	0.17128	0.29576	0.77113	0.56522	0.47344	2	2	2	4	3	3	2	2	5	9	4	3	0.109	0.096	0.096	0.159	0.116	0.116
BN1106_s961B000155	Tetratricopeptide repeat protein 39B	NP_001284592	84 kDa	0.3	0.7	[]	0.12231	0.11032	0.12652	0.095206	0.25975	0.17591	6	5	6	4	5	3	6	5	6	4	5	3	0.084	0.0716	0.084	0.0579	0.0716	0.0441
BN1106_s5369B000082	Transitional endoplasmic reticulum ATPase	VCP	68 kDa	0.0045	2	120k low, 15k high	0.39911	0.44063	0.33181	0.18746	0.18644	0.21887	8	9	7	4	2	1	13	13	11	6	3	2	0.187	0.232	0.159	0.115	0.0411	0.0476
BN1106_s5369B000081	Transitional endoplasmic reticulum ATPase	VCP	19 kDa	0.19	2.6	[]	0.17719	0.19563	0.1833	0.21524	0	0	2	2	2	2	0	0	2	2	2	2	0	0	0.126	0.126	0.126	0.149	0.0	0.0
BN1106_s2937B000224	Transketolase	TKT	68 kDa	0.0028	2.3	120k low, 15k high	0.24798	0.31195	0.32976	0.11838	0.12073	0.14174	8	8	8	4	2	2	9	10	11	4	2	2	0.137	0.147	0.148	0.09	0.0332	0.0458
BN1106_s17035B000006	Translationally-controlled tumor protein homolog	TPT1	18 kDa	0.49	2.2	[]	0.30835	0.49756	0	0.37456	0	0	2	3	0	3	0	0	3	4	0	3	0	0	0.159	0.217	0.0	0.197	0.0	0.0
BN1106_s3213B000041	Triosephosphate isomerase	TPI1	28 kDa	0.4	0.7	[]	0.35869	0.50573	0.27921	0.23154	0.93242	0.58171	5	5	3	3	4	2	5	6	4	3	5	3	0.217	0.217	0.0988	0.194	0.213	0.103
BN1106_s410B000432	TSG101	TSG101	42 kDa	0.0052	0.2	120k high, 15k low	0.07662	0.084591	0.07926	0.26171	0.43063	0.36458	2	2	2	5	3	3	2	2	2	5	4	3	0.0518	0.0518	0.0518	0.135	0.0959	0.0959
BN1106_s925B000547	Tubulin alpha-3	NP_035784	16 kDa	0.0014	11	120k low, 15k high	1.0308	0.84696	1.0664	0.27027	0	0	2	2	2	1	0	0	4	4	4	1	0	0	0.333	0.333	0.397	0.17	0.0	0.0
BN1106_s208B000185	Ubiquitin-protein ligase BRE1	NP_001337789	87 kDa	0.44	0.7	[]	0.09511	0.10501	0.14308	0.066764	0.24724	0.16773	5	4	6	3	5	3	5	5	7	3	5	3	0.0826	0.0673	0.094	0.0546	0.0864	0.0546
BN1106_s6576B000103	Ubiquitin-related protein	UBA52	5 kDa	0.0019	0.07	120k high, 15k low	0	0	1.5479	5.7646	7.0852	8.3177	0	0	3	4	4	4	0	0	5	7	6	6	0.0	0.0	0.644	0.644	0.644	0.644
BN1106_s440B000223	Uncharacterised		19 kDa	0.00056	0.2	120k high, 15k low	0.57951	0.63981	0.43852	3.3437	2.5382	2.9797	4	4	4	8	5	5	5	5	4	12	7	7	0.314	0.314	0.314	0.5	0.36	0.36
BN1106_s3001B000132	uncharacterised	CUBN	?	1	INF	[]	-1	-1	-1	-1	-1	-1	1	1	1	1	2	2	3	3	2	2	4	3	0	0	0	0	0	0
BN1106_s4811B000069	Uncharacterised		34 kDa	0.036	0.2	[]	0	0	0.15871	0.26107	0.25326	0.4682	0	0	3	4	2	3	0	0	3	4	2	3	0.0	0.0	0.162	0.192	0.0572	0.0943
BN1106_s739B000132	Uncharacterised	RADIL	26 kDa	0.041	0.8	[]	0.29704	0.23042	0.30728	0.36083	0.33927	0.39828	4	2	4	4	2	2	4	3	4	4	2	2	0.303	0.176	0.303	0.303	0.167	0.176
BN1106_s2196B000154	Uncharacterised protein		36 kDa	0.63	1.7	[]	0.089825	0	0.09292	0.10911	0	0	2	0	2	2	0	0	2	0	2	2	0	0	0.109	0.0	0.1	0.103	0.0	0.0
BN1106_s538B000488	Uncharacterized protein	LGALS13	90 kDa	0.017	1.9	120k low, 15k high	0.25109	0.27721	0.20842	0.087621	0.13811	0.16213	12	12	10	4	3	3	12	12	10	4	3	3	0.204	0.216	0.177	0.0679	0.0461	0.0461
BN1106_s2316B000077	Vacuolar assembly/sorting protein D1D2-like protein (CHMP1b)	CHMP1B	21 kDa	0.0081	0.07	120k high, 15k low	0.15894	0.17548	0	1.0093	1.7028	1.9991	2	2	0	5	5	5	2	2	0	7	6	6	0.176	0.176	0.0	0.285	0.311	0.311
BN1106_s2593B000233	Vacuolar H+ ATPase	ATP6V0D1	30 kDa	0.16	0.1	[]	0.1098	0	0	0.50025	0.45212	0	2	0	0	5	3	0	2	0	0	6	3	0	0.154	0.0	0.0	0.315	0.184	0.0
BN1106_s1437B000141	Vacuolar protein sorting-associated protein 4B	VPS4B	45 kDa	0.031	0.1	[]	0.11056	0.078493	0.073546	0.43146	0.64199	1.084	3	2	2	6	6	7	3	2	2	8	6	7	0.087	0.0676	0.0676	0.234	0.164	0.251
BN1106_s2858B000111	Vacuolar protein sorting-associated protein VTA1-like	NP_001273300	31 kDa	0.31	0.3	[]	0.16629	0.18359	0	0.37474	0	0.71357	3	3	0	4	0	3	3	3	0	5	0	4	0.0976	0.0976	0.0	0.192	0.0	0.15
BN1106_s4131B000138	Venom allergen-like protein 5	GLIPR1L1	21 kDa	0.25	0.2	[]	0.26227	0	0	0.46007	0.68177	0	2	0	0	2	2	0	3	0	0	4	3	0	0.172	0.0	0.0	0.172	0.172	0.0
BN1106_s7432B000042	von Willebrand factor A domain-containing protein 5A	VWA5A	32 kDa	0.019	9.8	120k low, 15k high	0.46236	0.51046	0.2331	0.12357	0	0	4	4	2	2	0	0	7	7	4	2	0	0	0.128	0.128	0.0878	0.122	0.0	0.0
BN1106_s1191B000313	von Willebrand factor A domain-containing protein 5A	VWA5A	71 kDa	0.92	1	[]	0.49809	0.54991	0.42886	0.60504	0.53219	0.36381	9	9	10	12	7	5	15	16	14	16	8	5	0.215	0.215	0.256	0.289	0.15	0.0941
BN1106_s6025B000064	von Willebrand factor A domain-containing protein 5A	VWA5A	38 kDa	0.76	1.1	[]	0.24238	0.33573	0.25073	0.16188	0.34643	0.25976	4	4	4	3	3	2	5	6	5	3	3	2	0.18	0.18	0.18	0.151	0.154	0.0725
BN1106_s1633B000182	V-type H+-transporting ATPase subunit B	ATP6V1B1	64 kDa	0.037	5.3	[]	0.26974	0.38431	0.20572	0.1637	0	0	7	8	5	4	0	0	9	11	7	5	0	0	0.208	0.183	0.106	0.126	0.0	0.0
BN1106_s1399B000513	V-type H+-transporting ATPase subunit E	ATP6V1E1	?	1	INF	[]	-1	-1	-1	-1	0	-1	4	3	2	4	0	0	4	3	2	4	0	0	0	0	0	0	0.0	0.0
BN1106_s18772B000008	V-type H+-transporting ATPase subunit I	ATP6V0A1	24 kDa	0.017	0.3	120k high, 15k low	0.72165	0.63321	0.92143	1.5841	2.8172	2.2023	6	6	7	8	8	6	7	6	8	10	9	7	0.455	0.455	0.459	0.464	0.512	0.44
BN1106_s4862B000066	V-type H+-transporting ATPase subunit I	ATP6V0A1	70 kDa	0.0043	0.3	120k high, 15k low	0.094616	0.076533	0.12526	0.25286	0.31478	0.36954	4	3	4	6	5	5	4	3	5	8	5	5	0.0887	0.0629	0.0887	0.148	0.102	0.102
BN1106_s2434B000197	WD-repeat protein	WDR1	67 kDa	0.063	2.9	[]	0.28717	0.24107	0.19274	0.057188	0.18807	0	8	7	6	2	3	0	10	8	7	2	3	0	0.202	0.188	0.133	0.034	0.102	0.0
BN1106_s468B000343	Xaa-Pro dipeptidase (M24 family)	PEPD	56 kDa	0.002	1.7	120k low, 15k high	0.9932	1.0075	1.1157	0.55816	0.70361	0.58325	9	9	10	9	7	5	20	19	21	12	8	6	0.23	0.23	0.254	0.244	0.175	0.129

## Sheet: 1C - Present in 120k EVs
Supplemental Table 1C- Proteins only present in 120k Evs
							Quantitative Value (Normalized emPAI)			Exclusive Unique Peptide Count			Exclusive Unique Spectrum Count			Percent Coverage
Accession Number	Protein name	Human orthologue	Molecular Weight	T-Test (p-value): *(p < 0,02038)	Fold Change (15k/120k)	Quantitative Profile	120k Biotinylated EVs			120k Biotinylated EVs			120k Biotinylated EVs			120k Biotinylated EVs
							120k_1	120k_2	120k_3	120k_1	120k_2	120k_3	120k_1	120k_2	120k_3	120k_1	120k_2	120k_3
BN1106_s903B000404	Acetylcholinesterase		68 kDa	0.0017	0	120k high, 15k low	0.3453	0.32619	0.21887	9	5	3	10	5	3	0.172	0.124	0.068
BN1106_s3568B000138	Acid sphingomyelinase	SMPDL3B	?	1	INF	[]	-1	-1	-1	3	3	0	3	3	0	0	0	0.0
BN1106_s1377B000259	Anion exchange protein	SLC4A2	126 kDa	0.12	0	[]	0.094676	0.097442	0	6	3	0	6	3	0	0.0738	0.0338	0.0
BN1106_s973B000182	Autophagy-related protein 9A	ATG9A	96 kDa	0.0008	0	120k high, 15k low	0.20208	0.2241	0.15254	8	5	3	9	5	3	0.114	0.0557	0.0332
BN1106_s1307B000310	Cation channel M4	NP_001307279	187 kDa	0.0014	0	120k high, 15k low	0.12013	0.1579	0.10318	9	6	4	11	7	4	0.0789	0.0528	0.0419
BN1106_s181B000525	Cation-transporting ATPase 13A3/4/5	ATP13A3	125 kDa	0.001	0	120k high, 15k low	0.16797	0.16822	0.11544	9	5	3	10	5	3	0.142	0.088	0.0453
BN1106_s181B000525	Cation-transporting ATPase 13A3/4/5	ATP13A3	125 kDa	0.001	0	120k high, 15k low	0.16797	0.16822	0.11544	7	3	2	8	3	2	0.142	0.088	0.0453
BN1106_s1819B000120	Cell polarity protein;Serine/threonine-protein kinase PAK 1;Serine/threonine-protein kinase PAK 3	PAK3	28 kDa	0.016	0	120k high, 15k low	0.81412	0.48229	0.3563	5	3	2	8	3	2	0.247	0.127	0.0797
BN1106_s2655B000264	Charged multivesicular body protein 1	CHMP1A	21 kDa	0.047	0	[]	2.3702	0.99788	0.81048	9	4	3	11	4	3	0.475	0.208	0.148
BN1106_s912B000169	Charged multivesicular body protein 2A	CHMP2A	26 kDa	0.0045	0	120k high, 15k low	1.3115	0.74844	0.87864	8	4	4	10	4	4	0.429	0.244	0.244
BN1106_s2830B000084	Chloride channel protein 7	CLCN7	95 kDa	0.12	0	[]	0.082858	0.085673	0	4	2	0	4	2	0	0.0688	0.0338	0.0
BN1106_s1110B000105	Cubilin-like	BMP1	30 kDa	0.0087	0	120k high, 15k low	0.20952	0.44838	0.33245	3	3	2	3	3	2	0.15	0.15	0.112
BN1106_s4749B000038	Cubilin-like		31 kDa	0.014	0	120k high, 15k low	0.12878	0.27559	0.32353	2	2	2	2	2	2	0.0812	0.0812	0.0812
BN1106_s6082B000080	Cytochrome b-561	CYB561	29 kDa	0.17	0	[]	0.21951	0.46976	0	3	3	0	3	3	0	0.136	0.116	0.0
BN1106_s2815B000111	Glucose transporter 5	SLC2A3	43 kDa	0.18	0	[]	0.19769	0	0.49665	2	0	2	4	0	4	0.0557	0.0	0.0633
BN1106_s10348B000022	Glutathione peroxidase	GPX4	?	1	INF	[]	-1	-1	-1	3	2	2	3	3	2	0	0	0
BN1106_s3611B000052	Inositol transporter	NP_008864	89 kDa	0.00035	0	120k high, 15k low	0.16449	0.19024	0.22334	5	4	4	7	4	4	0.0828	0.0667	0.0667
BN1106_s4445B000034	Leishmanolysin homolog	LMLN	25 kDa	0.0089	0	120k high, 15k low	0.26545	0.56806	0.41592	3	3	2	3	3	2	0.148	0.148	0.102
BN1106_s3173B000376	Lysosomal alpha-glucosidase	GAA	70 kDa	0.00096	0	120k high, 15k low	0.37488	0.54214	0.54361	8	6	6	11	8	7	0.193	0.184	0.157
BN1106_s2385B000108	Lysosomal alpha-glucosidase	GAA	26 kDa	0.13	0	[]	0.61174	0	0.39457	5	0	2	6	0	2	0.209	0.0	0.117
BN1106_s1007B000177	NEDD4-like E3 ubiquitin-protein ligase WWP1	ITCH	47 kDa	0.035	0	[]	0.72322	0.27777	0.3261	9	2	3	12	3	3	0.251	0.0733	0.0969
BN1106_s1007B000175	NEDD4-like E3 ubiquitin-protein ligase WWP1	WWP1	49 kDa	0.0037	0	120k high, 15k low	0.27415	0.26481	0.42874	5	3	4	6	3	4	0.147	0.0841	0.115
BN1106_s1007B000176	NEDD4-like E3 ubiquitin-protein ligase WWP1	ITCH	11 kDa	0.0017	0	120k high, 15k low	1.6354	1.5295	1.0306	5	3	2	5	3	2	0.552	0.333	0.177
BN1106_s924B000330	Peptidoglycan-recognition protein	PGLYRP1	135 kDa	0.12	0	[]	0.057244	0.059797	0	3	2	0	4	2	0	0.0332	0.0187	0.0
BN1106_s1596B000265	Phosphodiesterase-nucleotide pyrophosphatase	ENPP5	39 kDa	0.12	0	[]	0.29039	0.34204	0	3	2	0	3	2	0	0.117	0.0845	0.0
BN1106_s5751B000130	Pleckstrin homology domain	PLEKHB1	21 kDa	0.0083	0	120k high, 15k low	0.62846	1.3449	1.1636	4	4	4	5	5	4	0.36	0.36	0.36
BN1106_s435B000242	Putative phospholipid-transporting ATPase IIB;Putative cation-transporting ATPase	NP_001293014	64 kDa	0.0069	0	120k high, 15k low	0.23913	0.12852	0.15088	5	2	2	7	2	2	0.0996	0.0445	0.0374
BN1106_s2124B000372	Putative ras-related protein	RALA	24 kDa	0.23	0	[]	0.27853	0	1.0016	3	0	3	3	0	4	0.188	0.0	0.188
BN1106_s1383B000093	Putative Retinol dehydrogenase 11;Putative short chain dehydrogenase	RDH12	35 kDa	0.0019	0	120k high, 15k low	0.32982	0.53795	0.45155	5	3	3	5	4	3	0.225	0.121	0.121
BN1106_s2036B000204	Ras-related protein Rab-18	RAB18	24 kDa	0.0049	0	120k high, 15k low	0.53908	0.37261	0.7036	4	2	3	4	2	3	0.251	0.126	0.169
BN1106_s637B000246	Ras-related protein Ral-A	RALA	19 kDa	0.021	0	[]	0.5227	0.7679	1.3132	2	2	2	4	3	4	0.173	0.173	0.173
BN1106_s4818B000076	Rho GTPase Rac	RAC1	25 kDa	0.12	0	[]	0.36861	0.34578	0	4	2	0	4	2	0	0.179	0.0759	0.0
BN1106_s4176B000102	SNAP-25	SNAP25	27 kDa	0.00077	0	120k high, 15k low	0.86841	0.71894	0.5953	7	4	3	8	4	3	0.357	0.178	0.141
BN1106_s2325B000322	STAM binding protein	STAMBP	44 kDa	0.14	0	[]	0.31384	0.19224	0	6	2	0	6	2	0	0.204	0.0914	0.0
BN1106_s7334B000020	Synaptotagmin	SYT2	43 kDa	0.00014	0	120k high, 15k low	0.39199	0.30702	0.36043	6	3	3	7	3	3	0.18	0.0743	0.0796
BN1106_s4740B000062	Syntenin-1	SDCBP	29 kDa	0.0089	0	120k high, 15k low	1.1017	1.6661	2.3402	9	7	7	10	8	9	0.412	0.31	0.255
BN1106_s390B000196	Syntenin-1	SDCBP	31 kDa	0.0078	0	120k high, 15k low	1.1798	1.2722	2.1544	6	6	7	11	7	9	0.244	0.244	0.272
BN1106_s390B000196	Syntenin-1	SDCBP	31 kDa	0.0078	0	120k high, 15k low	1.1798	1.2722	2.1544	6	6	7	11	7	9	0.244	0.244	0.272
BN1106_s216B000184	Uncharacterised		37 kDa	< 0,00010	0	120k high, 15k low	0.5679	0.65979	0.59195	5	3	4	8	5	4	0.155	0.13	0.155
BN1106_s502B000345	Uncharacterised		64 kDa	0.01	0	120k high, 15k low	0.16402	0.351	0.23473	5	5	3	5	5	3	0.0986	0.0986	0.0581
BN1106_s652B000433	Uncharacterised	DYTN	28 kDa	0.17	0	[]	0.14614	0.31273	0	2	2	0	2	2	0	0.0992	0.0992	0.0
BN1106_s4144B000089	Uncharacterised		38 kDa	0.0015	0	120k high, 15k low	0.22769	0.34979	0.26219	4	3	2	4	3	2	0.151	0.102	0.0693
BN1106_s370B000272	Uncharacterized protein		34 kDa	0.0033	0	120k high, 15k low	1.156	0.90426	1.5669	9	5	8	12	6	8	0.333	0.256	0.384
BN1106_s1026B000543	Universal stress protein		19 kDa	0.014	0	120k high, 15k low	0.98443	2.1067	2.4732	4	4	4	6	6	6	0.361	0.325	0.325
BN1106_s171B000376	VAMP7		?	1	INF	[]	-1	-1	-1	2	2	0	4	3	0	0	0	0.0

## Sheet: 1D - Present in 15k EVs
Supplemental Table 1D- Proteins only present in 15k EVs
							Quantitative Value (Normalized emPAI)			Exclusive Unique Peptide Count			Exclusive Unique Spectrum Count			Percent Coverage
Accession Number	Protein name	Human orthologue	Molecular Weight	T-Test (p-value): *(p < 0,02038)	Fold Change (15k/120k)	Quantitative Profile	15k Biotinylated EVs			15k Biotinylated EVs			15k Biotinylated EVs			15k Biotinylated EVs
							15k_1	15k_2	15k_3	15k_1	15k_2	15k_3	15k_1	15k_2	15k_3	15k_1	15k_2	15k_3
BN1106_s1579B000119	20S proteasome subunit alpha 6	PSMA1	69 kDa	0.18	INF	[]	0.070862	0.16819	0	3	4	0	3	6	0	0.0769	0.092	0.0
BN1106_s925B000542	26S proteasome non-ATPase regulatory subunit 6	PSMD6	45 kDa	0.00089	INF	120k low, 15k high	0.11145	0.079104	0.11529	3	2	3	3	2	3	0.105	0.0615	0.113
BN1106_s1162B000591	26S proteasome non-ATPase regulatory subunit 7 (M67 family)	PSMD7	35 kDa	< 0,00010	INF	120k low, 15k high	0.14538	0.16051	0.15039	2	2	3	3	3	3	0.0997	0.0997	0.137
BN1106_s789B000476	3bp-1 related rhogap;SH3 domain-binding protein 1	ARHGAP17	76 kDa	< 0,00010	INF	120k low, 15k high	0.063671	0.070295	0.065864	3	3	3	3	3	3	0.0582	0.0582	0.0582
BN1106_s2505B000147	6-phosphogluconate dehydrogenase, decarboxylating (EC 1.1.1.44)	PGD	59 kDa	0.001	INF	120k low, 15k high	0.14644	0.12576	0.187	4	3	5	5	4	6	0.113	0.0836	0.149
BN1106_s3874B000159	Actin related protein 2/3 complex, subunit 2	ARPC2	40 kDa	0.0069	INF	120k low, 15k high	0.12754	0.2552	0.18339	3	5	4	3	5	4	0.104	0.173	0.168
BN1106_s3345B000120	Acylaminoacyl-peptidase (S09 family)	APEH	92 kDa	0.0007	INF	120k low, 15k high	0.070656	0.078007	0.053853	4	4	3	4	4	3	0.0716	0.0716	0.0477
BN1106_s1855B000093	Adenylate kinase 1;Putative adenylate kinase	AK1	22 kDa	0.13	INF	[]	0.24685	0	0.15808	3	0	2	3	0	2	0.146	0.0	0.121
BN1106_s638B000318	Alcohol dehydrogenase class-3	ADH5	36 kDa	< 0,00010	INF	120k low, 15k high	0.19953	0.22029	0.20641	2	3	3	4	4	4	0.0831	0.113	0.113
BN1106_s7572B000046	Alpha crystallin-containing small heat shock protein;Major egg antigen	NP_001532	67 kDa	0.0054	INF	120k low, 15k high	0.047484	0.080579	0.04912	2	3	2	2	3	2	0.0396	0.062	0.0396
BN1106_s997B000230	Aminopeptidase P1 (M24 family)	NP_001311061	86 kDa	0.13	INF	[]	0	0.04018	0.057544	0	2	3	0	2	3	0.0	0.0543	0.066
BN1106_s819B000365	Annexin	ANXA3	32 kDa	0.00099	INF	120k low, 15k high	0.16432	0.18142	0.23888	2	3	3	3	3	4	0.113	0.145	0.145
BN1106_s1295B000507	Asparaginase/glutaminase		?	1	INF	[]	-1	-1	-1	0	2	2	0	2	2	0.0	0	0
BN1106_s2277B000048	Calmodulin-like protein 2 (CaM2)	CALM2	16 kDa	0.01	INF	120k low, 15k high	1.2735	1.0777	2.1349	5	4	5	6	6	8	0.458	0.324	0.458
BN1106_s2673B000071	Calreticulin;Calreticulin autoantigen homolog,putative	CALR	49 kDa	0.016	INF	120k low, 15k high	0.14013	0.072344	0.18747	3	2	4	4	2	5	0.0995	0.0758	0.192
BN1106_s3715B000086	Carbonyl reductase 1	CBR1	37 kDa	< 0,00010	INF	120k low, 15k high	0.087548	0.096657	0.090564	2	2	2	2	2	2	0.0838	0.0838	0.0928
BN1106_s2719B000195	Cathepsin D-like aspartic protease	CTSD	52 kDa	0.0016	INF	120k low, 15k high	0.096199	0.068598	0.064275	2	2	2	3	2	2	0.0668	0.0668	0.0668
BN1106_s8098B000020	Cathepsin L2	CTSK	45 kDa	< 0,00010	INF	120k low, 15k high	0.11056	0.12206	0.11437	3	3	3	3	3	3	0.117	0.117	0.117
BN1106_s8098B000020	Cathepsin L2	CTSK	45 kDa	< 0,00010	INF	120k low, 15k high	0.11056	0.12206	0.11437	3	3	3	3	3	3	0.117	0.117	0.117
BN1106_s181B000526	Cation-transporting ATPase 13A3/4/5		21 kDa	0.0092	INF	120k low, 15k high	0.37131	0.55525	0.26632	3	4	2	4	5	3	0.253	0.253	0.132
BN1106_s1694B000078	Centaurin-alpha 1 (Putative MAPK-activating protein PM25);Centaurin-alpha-1;Arf-GAP with dual PH domain-containing protein 1	ADAP1	46 kDa	0.0028	INF	120k low, 15k high	0.070731	0.078091	0.11376	2	2	3	2	2	3	0.0525	0.0525	0.08
BN1106_s2896B000173	Cytochrome b5 reductase 1	CYB5R1	37 kDa	< 0,00010	INF	120k low, 15k high	0.089244	0.09853	0.092319	2	2	2	2	2	2	0.0884	0.0884	0.0884
BN1106_s2573B000234	Cytochrome c oxidase subunit IV	SYTL1	25 kDa	0.0094	INF	120k low, 15k high	0.30345	0.23512	0.1376	4	3	2	4	3	2	0.18	0.171	0.124
BN1106_s3581B000070	Cytochrome c oxidase subunit XV assembly protein	NP_001307904	34 kDa	< 0,00010	INF	120k low, 15k high	0.096404	0.10643	0.099726	2	2	2	2	2	2	0.0825	0.0825	0.0825
BN1106_s408B000170	DC-STAMP domain-containing protein 1	DCST1	154 kDa	0.0022	INF	120k low, 15k high	0.020249	0.022356	0.031754	2	2	3	2	2	3	0.0238	0.0223	0.023
BN1106_s224B000256	Delta-aminolevulinic acid dehydratase (EC 4.2.1.24)	ALAD	37 kDa	0.0062	INF	120k low, 15k high	0.087271	0.151	0.090278	2	3	2	2	3	2	0.105	0.161	0.105
BN1106_s2574B000116	Diazepam-binding inhibitor;Diazepam binding inhibitor, putative	ACBD7	9 kDa	< 0,00010	INF	120k low, 15k high	0.41721	0.46061	0.43158	2	2	2	2	2	2	0.309	0.309	0.309
BN1106_s13034B000002	Dipeptidyl-peptidase III (M49 family)	DPP3	68 kDa	0.12	INF	[]	0.04668	0	0.048289	2	0	2	2	0	2	0.0364	0.0	0.0364
BN1106_s2507B000141	Dynein light chain Tctex-type 1 (T-complex testis-specific protein 1 homolog)	NP_001293074	11 kDa	< 0,00010	INF	120k low, 15k high	0.96	1.0599	0.99307	3	3	3	4	4	4	0.387	0.387	0.387
BN1106_s1008B000098	EF-hand calcium-binding domain-containing protein 6		84 kDa	0.00075	INF	120k low, 15k high	0.057085	0.041213	0.059052	3	2	3	3	2	3	0.0518	0.0409	0.0409
BN1106_s1703B000174	Endonuclease-reverse transcriptase	SCUBE3	64 kDa	< 0,00010	INF	120k low, 15k high	0.049265	0.05439	0.050962	2	2	2	2	2	2	0.0372	0.0372	0.0372
BN1106_s3249B000086	Enkurin	ENKUR	39 kDa	0.12	INF	[]	0.083323	0	0.086194	2	0	2	2	0	2	0.0653	0.0	0.0772
BN1106_s2763B000063	ER calcistorin;Protein disulfide-isomerase A1	P4HB	57 kDa	0.011	INF	120k low, 15k high	0.15357	0.34405	0.23602	4	7	6	5	9	7	0.11	0.208	0.156
BN1106_s1111B000208	Erythrocyte membrane protein, putative;Microtubule-associated protein 1S	NP_001311184	244 kDa	0.12	INF	[]	0.02566	0.028329	0	4	4	0	4	4	0	0.0249	0.0231	0.0
BN1106_s2296B000149	Ezrin-radixin-moesin-binding phosphoprotein 50;Na(+)/H(+) exchange regulatory cofactor NHE-RF2	SLC9A3R2	16 kDa	0.0013	INF	120k low, 15k high	2.0914	1.4223	2.1634	4	4	4	9	7	9	0.524	0.524	0.524
BN1106_s1228B000120	Fatty acid binding protein Fh_2	FABP6	22 kDa	0.007	INF	120k low, 15k high	0.35953	0.39693	0.65329	3	3	4	4	4	6	0.232	0.232	0.232
BN1106_s193B000323	Fatty-acid amide hydrolase 1;Vitamin D3 hydroxylase-associated protein	FAAH	28 kDa	0.12	INF	[]	0.18804	0	0.19452	3	0	2	3	0	3	0.185	0.0	0.137
BN1106_s3590B000078	FERM domain-containing protein, putative	FRMD3	118 kDa	0.12	INF	[]	0	0.029309	0.027462	0	2	2	0	2	2	0.0	0.0314	0.0314
BN1106_s1346B000233	Folliculin		109 kDa	0.027	INF	[]	0.043887	0.083228	0.13062	3	5	8	3	5	8	0.0439	0.0696	0.125
BN1106_s3994B000077	Fructose-1,6-bisphosphatase	FBP2	22 kDa	0.032	INF	[]	0.48924	0.17155	0.25994	4	2	3	5	2	3	0.34	0.242	0.335
BN1106_s3375B000064	Fructose-1,6-bisphosphatase-related	FBP2	27 kDa	0.0075	INF	120k low, 15k high	0.27794	0.13577	0.20274	4	2	3	4	2	3	0.198	0.119	0.166
BN1106_s3375B000064	Fructose-1,6-bisphosphatase-related	FBP2	27 kDa	0.0075	INF	120k low, 15k high	0.27794	0.13577	0.20274	4	2	3	4	2	3	0.198	0.119	0.166
BN1106_s1158B000180	Glucose-6-phosphate 1-dehydrogenase (EC 1.1.1.49)	G6PD	38 kDa	0.0018	INF	120k low, 15k high	0.13544	0.095447	0.089431	3	2	2	3	2	2	0.0828	0.0521	0.0521
BN1106_s1210B000478	Glycerol-3-phosphate dehydrogenase, putative	GPD2	85 kDa	0.12	INF	[]	0.036979	0.040826	0	2	2	0	2	2	0	0.0286	0.0325	0.0
BN1106_s4083B000032	Glycogen debranching enzyme	AGL	173 kDa	0.00025	INF	120k low, 15k high	0.03659	0.030014	0.028122	4	3	2	4	3	3	0.0404	0.03	0.0222
BN1106_s2745B000189	Glyoxalase I;Glyoxalase domain-containing protein 4	GLOD4	30 kDa	0.12	INF	[]	0.10851	0	0.11225	2	0	2	2	0	2	0.0749	0.0	0.0749
BN1106_s1B000532	High-affinity cationic amino acid transporter 1	SLC7A2	17 kDa	0.0088	INF	120k low, 15k high	0.20454	0.37308	0.21159	2	2	2	2	3	2	0.235	0.235	0.235
BN1106_s2926B000084	Hypoxanthine-guanine phosphoribosyltransferase (HGPRT) (HGPRTase), putative;Hypoxanthine phosphoribosyltransferase	HPRT1	18 kDa	< 0,00010	INF	120k low, 15k high	0.19871	0.21938	0.20555	2	2	2	2	2	2	0.203	0.203	0.203
BN1106_s2464B000293	Inositol(Myo)-1(Or 4)-monophosphatase 2;Inositol monophosphatase	IMPA2	30 kDa	0.0033	INF	120k low, 15k high	0.11203	0.19611	0.18375	2	3	3	2	3	3	0.101	0.15	0.15
BN1106_s2351B000179	Lymphocyte cytosolic protein 1;Plastin-1;Plastin-3	PLS3	57 kDa	0.00015	INF	120k low, 15k high	0.26937	0.3449	0.32316	5	6	6	8	9	9	0.135	0.167	0.167
BN1106_s1214B000318	Membrane-associated phosphatidylinositol transfer protein 1	PITPNM1	24 kDa	0.0023	INF	120k low, 15k high	0.22559	0.15504	0.14527	3	2	2	3	2	2	0.215	0.151	0.151
BN1106_s547B000278	Methylthioadenosine phosphorylase	MTAP	34 kDa	< 0,00010	INF	120k low, 15k high	0.097081	0.10718	0.10043	2	2	2	2	2	2	0.128	0.0822	0.128
BN1106_s4802B000087	Mitochondrial import receptor subunit TOM34;Putative heat shock protein 70 (Hsp70)-interacting protein	ST13	40 kDa	0.067	INF	[]	0.12754	0.38933	0.13193	3	4	3	3	7	3	0.122	0.15	0.0992
BN1106_s573B000234	Multidrug resistance-associated protein	ABCC3	117 kDa	< 0,00010	INF	120k low, 15k high	0.026701	0.02948	0.027622	2	2	2	2	2	2	0.0315	0.0335	0.0268
BN1106_s3182B000117	Myosin heavy chain, non-muscle	MYH10	211 kDa	0.0014	INF	120k low, 15k high	0.52624	0.34194	0.4981	38	30	33	49	33	46	0.262	0.21	0.236
BN1106_s2335B000138	NADH dehydrogenase (Ubiquinone) 1 alpha subcomplex 9	NDUFA9	47 kDa	0.0072	INF	120k low, 15k high	0.14604	0.11677	0.070461	4	3	2	4	3	2	0.128	0.0998	0.0808
BN1106_s898B000271	NADH dehydrogenase [ubiquinone] 1 alpha subcomplex subunit 10 mitochondrial	NP_001308948	?	1	INF	[]	-1	-1	-1	4	4	4	4	4	4	0	0	0
BN1106_s3446B000159	NADH dehydrogenase [ubiquinone] flavoprotein 1, mitochondrial isoform 1	NDUFV1	53 kDa	0.13	INF	[]	0.094017	0.1428	0	3	4	0	3	4	0	0.0629	0.0839	0.0
BN1106_s6396B000034	NADH dehydrogenase [ubiquinone] flavoprotein 2, mitochondrial	NDUFV2	16 kDa	0.0031	INF	120k low, 15k high	0.37037	0.24565	0.23016	3	2	2	3	2	2	0.224	0.161	0.161
BN1106_s6581B000070	NADH ubiquinone oxidoreductase B15		?	1	INF	[]	-1	-1	-1	2	2	2	2	2	2	0	0	0
BN1106_s8959B000028	NADH-ubiquinone oxidoreductase sgdh subunit,putative;NADH dehydrogenase (Ubiquinone) 1 beta subcomplex 5	NDUFB5	28 kDa	0.12	INF	[]	0	0.13225	0.12391	0	2	2	0	2	2	0.0	0.105	0.105
BN1106_s4229B000067	NAP-1-related protein;Putative nucleosome assembly protein	NP_001294853	41 kDa	0.00085	INF	120k low, 15k high	0.12192	0.13461	0.17502	3	3	4	3	3	4	0.103	0.103	0.145
BN1106_s2211B000138	Nardilysin (M16 family)	NRD1	114 kDa	0.019	INF	120k low, 15k high	0.071334	0.15023	0.073792	5	8	5	5	9	5	0.0689	0.105	0.0629
BN1106_s307B000270	Ng-dimethylarginine dimethylaminohydrolase;Dimethylargininase	DDAH1	27 kDa	0.0021	INF	120k low, 15k high	0.19691	0.13638	0.12778	3	2	2	3	2	2	0.189	0.139	0.172
BN1106_s980B000152	Orotidine 5'-phosphate decarboxylase;UMP synthase	UMPS	53 kDa	0.0016	INF	120k low, 15k high	0.093172	0.066502	0.062311	3	2	2	3	2	2	0.0739	0.0554	0.0513
BN1106_s2527B000096	Outer dynein arm light chain 8;Dynein light chain LC6, flagellar outer arm	NP_080832	10 kDa	0.12	INF	[]	0.36377	0	0.37631	2	0	2	2	0	2	0.363	0.0	0.363
BN1106_s460B000226	Parkin coregulated gene protein homolog;Flagellar/basal body protein, PACRG family protein	PACRG	28 kDa	0.0012	INF	120k low, 15k high	1.3794	0.93154	1.037	9	7	8	12	9	10	0.427	0.328	0.382
BN1106_s538B000493	Phosphatidylcholine transfer protein	STARD10	33 kDa	0.088	0.5	[]	0.098465	0.10871	0.10186	2	2	2	2	2	2	0.128	0.128	0.128
BN1106_s538B000493	Phosphatidylcholine transfer protein	STARD10	18 kDa	< 0,00010	INF	120k low, 15k high	0.19591	0.21629	0.20266	2	2	2	2	2	2	0.272	0.272	0.272
BN1106_s4998B000033	Phosphatidylcholine-sterol acyltransferase (Lecithin-cholesterol acyltransferase)/ Phospholipase A;Group XV phospholipase A2	PLA2G15	48 kDa	0.0017	INF	120k low, 15k high	0.27569	0.30437	0.18995	5	5	4	7	7	5	0.181	0.181	0.12
BN1106_s269B000233	Phosphoglucomutase-1	PGM1	38 kDa	< 0,00010	INF	120k low, 15k high	0.085914	0.094853	0.088875	2	2	2	2	2	2	0.0968	0.0968	0.0968
BN1106_s7720B000057	Proteasome subunit alpha 3 (T01 family)	PSMA3	32 kDa	0.17	INF	[]	0.2281	0	0.1064	3	0	2	4	0	2	0.145	0.0	0.09
BN1106_s1259B000205	Proteasome subunit alpha 6 (T01 family)	NP_001269163	29 kDa	0.14	INF	[]	0.11626	0	0.19107	2	0	3	2	0	3	0.098	0.0	0.149
BN1106_s3161B000095	Protein phosphatase 1 regulatory subunit 7	PPP1R7	21 kDa	0.019	INF	120k low, 15k high	0.16172	0.41815	0.2713	2	4	3	2	4	3	0.166	0.282	0.221
BN1106_s683B000339	Purine nucleoside phosphorylase	PNP	56 kDa	0.0015	INF	120k low, 15k high	0.08747	0.062543	0.058601	2	2	2	3	2	2	0.0602	0.0602	0.0602
BN1106_s510B000501	Putative 26S proteasome non-ATPase regulatory subunit 11	PSMD11	47 kDa	0.0029	INF	120k low, 15k high	0.068452	0.11737	0.10997	2	3	3	2	3	3	0.0598	0.0909	0.0861
BN1106_s5230B000038	Putative 60s ribosomal protein L12	WP_071211971	18 kDa	0.12	INF	[]	0.1973	0.21783	0	2	2	0	2	2	0	0.182	0.182	0.0
BN1106_s7093B000038	Putative acid phosphatase 6;Cdc50-related	NP_001310554	20 kDa	0.12	INF	[]	0.27246	0	0.28185	2	0	2	3	0	3	0.177	0.0	0.177
BN1106_s2397B000099	Putative acidic fibroblast growth factor intracellular binding protein;Neurogenic locus notch homolog protein 1;Protein jagged-1a	NOTCH3	71 kDa	0.12	INF	[]	0.044282	0	0.045808	2	0	2	2	0	2	0.0366	0.0	0.0366
BN1106_s2116B000204	Putative armc4;Armadillo repeat-containing protein 4	ARMC4	87 kDa	0.12	INF	[]	0.036202	0.039969	0	2	2	0	2	2	0	0.0416	0.0416	0.0
BN1106_s1042B000321	Putative beta thymosin	TMSB10	9 kDa	0.0065	INF	120k low, 15k high	0.42978	0.85482	0.80094	2	2	2	2	3	3	0.244	0.244	0.244
BN1106_s210B000998	Putative calmodulin;Calmodulin 3b (Phosphorylase kinase, delta)	CALM2	27 kDa	0.13	INF	[]	0	0.13699	0.20466	0	2	2	0	2	3	0.0	0.0714	0.0714
BN1106_s2697B000090	Putative calpain 4, 6, 7, invertebrate	LRRC23	44 kDa	0.0065	INF	120k low, 15k high	0.256	0.40749	0.51693	5	6	6	6	8	10	0.208	0.231	0.231
BN1106_s1612B000138	Putative cys1 protein	CST5	174 kDa	0.00011	INF	120k low, 15k high	0.045865	0.050637	0.057473	4	4	5	5	5	6	0.0297	0.0323	0.0409
BN1106_s11916B000010	Putative dnaj homolog subfamily B member 4	NP_001304030	22 kDa	< 0,00010	INF	120k low, 15k high	0.35501	0.39195	0.36725	3	3	3	4	4	4	0.269	0.269	0.269
BN1106_s5264B000027	Putative ef-hand domain (C-terminal) containing protein;EF-hand domain-containing protein 1	EFHC1	49 kDa	0.0016	INF	120k low, 15k high	0.10088	0.071833	0.067305	3	2	2	3	2	2	0.0847	0.0471	0.0471
BN1106_s1797B000133	Putative Family with sequence similarity 98, member A;Protein FAM98A	FAM98A	55 kDa	0.12	INF	[]	0.057837	0	0.059829	2	0	2	2	0	2	0.065	0.0	0.065
BN1106_s273B000155	Putative GDP-mannose pyrophosphorylase B isoform 2	GMPPB	45 kDa	< 0,00010	INF	120k low, 15k high	0.071096	0.078493	0.073546	2	2	2	2	2	2	0.064	0.064	0.064
BN1106_s1094B000139	Putative heat shock protein 70 (Hsp70)-interacting protein;Stress-induced-phosphoprotein 1	STIP1	36 kDa	0.00091	INF	120k low, 15k high	0.3963	0.35761	0.26642	6	6	5	7	6	5	0.254	0.254	0.216
BN1106_s878B000298	Putative membrane traffic protein;Antigen EM13;Putative adaptor protein pacsin	PACSIN2	54 kDa	0.0011	INF	120k low, 15k high	0.19886	0.13765	0.20571	5	4	5	6	4	6	0.147	0.116	0.147
BN1106_s103B000727	Putative quinone oxidoreductase;Synaptic vesicle membrane protein VAT-1 homolog-like	VAT1L	40 kDa	< 0,00010	INF	120k low, 15k high	0.28849	0.25436	0.23832	5	5	4	6	5	5	0.159	0.159	0.159
BN1106_s103B000727	Putative quinone oxidoreductase;Synaptic vesicle membrane protein VAT-1 homolog-like	VAT1L	40 kDa	< 0,00010	INF	120k low, 15k high	0.28849	0.25436	0.23832	3	3	3	4	3	4	0.159	0.159	0.159
BN1106_s3430B000064	Putative succinate dehydrogenase iron-sulfur protein	SDHB	29 kDa	< 0,00010	INF	120k low, 15k high	0.17839	0.19695	0.18454	3	3	3	3	3	3	0.0856	0.0856	0.0856
BN1106_s915B000136	Putative tetraspanin similiar to uroplakin 1;Tetraspanin-1	TSPAN18	?	1	INF	[]	-1	-1	-1	2	2	0	2	2	0	0	0	0.0
BN1106_s1612B000139	Putative tropinone reductase;3-oxoacyl-[acyl-carrier-protein] reductase;2-deoxy-D-gluconate 3-dehydrogenase	DCXR	23 kDa	< 0,00010	INF	120k low, 15k high	0.23843	0.26323	0.24664	3	3	3	3	3	3	0.204	0.204	0.204
BN1106_s1988B000130	Putative uncharacterized protein;NIF3-like protein 1	NIF3L1	39 kDa	< 0,00010	INF	120k low, 15k high	0.084084	0.092832	0.086981	2	2	2	2	2	2	0.0824	0.0824	0.0824
BN1106_s2350B000136	Putative vacuolar ATP synthase subunit h	ATP6V1H	33 kDa	0.00026	INF	120k low, 15k high	0.22088	0.17387	0.22849	3	2	3	4	3	4	0.189	0.123	0.189
BN1106_s2566B000129	Putative vacuolar protein sorting 26, vps26;von Willebrand factor A domain-containing protein 5A	VWA5A	79 kDa	0.00027	INF	120k low, 15k high	0.082843	0.091463	0.10937	4	4	5	4	4	5	0.0683	0.0683	0.0953
BN1106_s694B000322	Putative zinc phosphodiesterase;Zinc phosphodiesterase ELAC protein 1	ELAC1	41 kDa	0.13	INF	[]	0	0.087254	0.12762	0	2	2	0	2	3	0.0	0.105	0.105
BN1106_s605B000203	Rab GDP dissociation inhibitor alpha	GDI1	51 kDa	0.0063	INF	120k low, 15k high	0.097557	0.19159	0.13899	3	4	4	3	5	4	0.0867	0.109	0.107
BN1106_s4938B000179	Radial spoke head protein 9 homolog	RSPH9	29 kDa	0.013	INF	120k low, 15k high	0.25516	0.28171	0.11779	4	4	2	4	4	2	0.206	0.206	0.113
BN1106_s1019B000202	Radial spokehead-like 1;Radial spoke head protein 4-like protein A	RSPH4A	75 kDa	0.0024	INF	120k low, 15k high	0.042377	0.046786	0.067208	2	2	3	2	2	3	0.0387	0.0387	0.0641
BN1106_s1994B000120	Shippo-1-related;Outer dense fiber protein 3-B	NP_001273065	15 kDa	0.14	INF	[]	0.38373	0	0.23774	2	0	2	3	0	2	0.184	0.0	0.184
BN1106_s1959B000206	SJCHGC00698 protein	NP_001316840	23 kDa	0.0012	INF	120k low, 15k high	0.24117	0.16508	0.24948	3	2	3	3	2	3	0.198	0.114	0.198
BN1106_s3994B000079	SJCHGC09145 protein;Polyprotein		10 kDa	< 0,00010	INF	120k low, 15k high	0.37834	0.4177	0.39138	2	2	2	2	2	2	0.209	0.209	0.209
BN1106_s1304B000099	Stomatin-like protein 2	UMPS	31 kDa	0.0019	INF	120k low, 15k high	0.16629	0.11615	0.10883	3	2	2	3	2	2	0.11	0.0813	0.0813
BN1106_s2329B000135	Suppressor of profilin 2;Actin related protein 2/3 complex subunit 1A/1B	ARPC1A	30 kDa	0.12	INF	[]	0	0.12368	0.11589	0	2	2	0	2	2	0.0	0.0746	0.0746
BN1106_s103B000726	Synaptic vesicle membrane protein VAT-1 homolog-like	VAT1L	27 kDa	0.12	INF	[]	0.19598	0.21637	0	2	2	0	3	3	0	0.0687	0.0687	0.0
BN1106_s214B000742	Tegument antigen;CaBP4		20 kDa	0.0069	INF	120k low, 15k high	0.91756	0.79382	1.4683	3	2	4	3	2	6	0.173	0.173	0.301
BN1106_s214B000747	Tegumental calcium-binding EF-hand protein 3;CaBP3	RASEF	25 kDa	0.12	INF	[]	0.13696	0.15121	0	2	2	0	2	2	0	0.0905	0.0905	0.0
BN1106_s306B000267	Telomerase protein component 1 (TEP1)	POLQ	56 kDa	0.00055	INF	120k low, 15k high	0.19333	0.17261	0.24051	2	2	2	3	3	3	0.116	0.116	0.116
BN1106_s28B000402	Tetraspanin-CD63 receptor	UPK1B	?	1	INF	[]	-1	-1	-1	2	2	2	3	3	3	0	0	0
BN1106_s8350B000044	Thimet oligopeptidase (M03 family)	THOP1	26 kDa	0.12	INF	[]	0.12692	0.14013	0	2	2	0	2	2	0	0.11	0.11	0.0
BN1106_s3005B000095	Thioredoxin-glutathione reductase	TXNRD3	26 kDa	0.004	INF	120k low, 15k high	0.29241	0.22702	0.40374	3	3	5	4	3	5	0.203	0.203	0.232
BN1106_s1061B000223	Thioredoxin-like 2;Glutaredoxin-3	GLRX3	30 kDa	< 0,00010	INF	120k low, 15k high	0.11157	0.12318	0.11542	2	2	2	2	2	2	0.0882	0.0882	0.0882
BN1106_s1465B000295	Thyroid hormone receptor interactor 10;Formin binding protein and related proteins	FNBP1L	58 kDa	< 0,00010	INF	120k low, 15k high	0.054847	0.060554	0.056737	2	2	2	2	2	2	0.052	0.052	0.052
BN1106_s8460B000014	Transaldolase (EC 2.2.1.2)	TALDO1	24 kDa	0.0023	INF	120k low, 15k high	0.222	0.15272	0.1431	3	2	2	3	2	2	0.142	0.105	0.105
BN1106_s725B000470	Translation initiation factor 3 subunit J	CCDC34	27 kDa	0.0035	INF	120k low, 15k high	0.37582	0.66189	0.49771	4	6	5	5	7	6	0.194	0.249	0.249
BN1106_s1545B000245	Tropomyosin-1, isoforms 9A/A/B	BIRC6	24 kDa	0.0022	INF	120k low, 15k high	0.43302	0.35613	0.57806	4	3	5	5	4	6	0.262	0.218	0.32
BN1106_s4130B000080	Tropomyosin-2	NP_732006	64 kDa	0.0028	INF	120k low, 15k high	0.049265	0.083675	0.078401	2	2	2	2	3	3	0.0499	0.0499	0.0499
BN1106_s606B000246	Tubulin alpha-1	NP_033472	50 kDa	< 0,00010	INF	120k low, 15k high	1.2101	1.1145	1.1448	3	3	3	5	5	5	0.355	0.355	0.355
BN1106_s1274B000227	Tubulin alpha-3 chain	NP_033472	50 kDa	0.0095	INF	120k low, 15k high	0.064007	0.10951	0.14139	2	3	4	2	3	4	0.0787	0.108	0.144
BN1106_s3575B000082	Tubulin alpha-3 chain	NP_033472	50 kDa	0.0022	INF	120k low, 15k high	0.09825	0.10847	0.065604	2	2	1	2	2	1	0.0737	0.0737	0.0402
BN1106_s793B000176	Tubulin alpha-5;Tubulin alpha;Tubulin alpha-3 chain	NP_035783	63 kDa	0.00067	11	120k low, 15k high	0.64334	0.60445	0.65226	43	44	46	66	65	69	0.431	0.375	0.431
BN1106_s793B000176	Tubulin alpha-5;Tubulin alpha;Tubulin alpha-3 chain	NP_035783	63 kDa	< 0,00010	INF	120k low, 15k high	0.76352	0.84296	0.78983	9	9	10	17	17	18	0.251	0.251	0.257
BN1106_s1533B000528	Ubiquinol-cytochrome c reductase cytochrome c1 subunit;Cytochrome C1, putative	CYC1	41 kDa	0.00023	INF	120k low, 15k high	0.1718	0.13661	0.17772	4	3	4	4	3	4	0.144	0.112	0.155
BN1106_s79B000381	Ubiquitin carboxyl-terminal hydrolase 5-like protein 2	USP5	52 kDa	0.0026	INF	120k low, 15k high	0.061035	0.067385	0.0977	2	2	2	2	2	3	0.0534	0.0534	0.0534
BN1106_s1450B000136	uncharacterised		94 kDa	0.0062	INF	120k low, 15k high	0.050781	0.056065	0.09065	3	3	5	3	3	5	0.075	0.075	0.122
BN1106_s1111B000205	uncharacterised	STAM2	46 kDa	0.0012	INF	120k low, 15k high	0.19278	0.16426	0.24817	4	4	5	5	4	6	0.145	0.15	0.184
BN1106_s898B000270	uncharacterised		140 kDa	0.13	INF	[]	0	0.024636	0.03503	0	2	3	0	2	3	0.0	0.0198	0.0301
BN1106_s6484B000063	uncharacterised	ZNF225	2 kDa	0.12	INF	[]	2.7459	3.0316	0	2	2	0	2	2	0	0.857	0.857	0.0
BN1106_s6578B000029	uncharacterised		21 kDa	0.0032	INF	120k low, 15k high	0.25744	0.40994	0.26632	3	3	2	3	4	3	0.346	0.346	0.229
BN1106_s1465B000293	uncharacterised		13 kDa	0.12	INF	[]	0.27771	0.30661	0	2	2	0	2	2	0	0.196	0.196	0.0
BN1106_s1285B000162	uncharacterised		?	1	INF	[]	-1	-1	-1	3	2	0	3	2	0	0	0	0.0
BN1106_s2053B000154	Uncharacterized protein		273 kDa	0.00058	INF	120k low, 15k high	0.093985	0.081619	0.065948	9	8	7	12	10	8	0.0764	0.0604	0.0629
BN1106_s2053B000154	Uncharacterized protein		273 kDa	0.00029	INF	120k low, 15k high	0.072142	0.058664	0.054966	6	5	5	8	6	6	0.0647	0.0502	0.051
BN1106_s63B000395	Uncharacterized protein	CDAN1	90 kDa	0.00033	INF	120k low, 15k high	0.092068	0.12424	0.11641	4	4	4	5	5	5	0.0595	0.0595	0.0595
BN1106_s378B000167	Uncharacterized protein		92 kDa	0.00021	INF	120k low, 15k high	0.17304	0.1433	0.13427	7	6	6	9	7	7	0.111	0.0816	0.104
BN1106_s5070B000092	Uncharacterized protein		14 kDa	0.12	INF	[]	0.66959	0	0.69267	3	0	3	4	0	4	0.308	0.0	0.308
BN1106_s772B000172	Uncharacterized protein	AK9	75 kDa	0.011	INF	120k low, 15k high	0.11225	0.15204	0.066685	4	5	3	5	6	3	0.0803	0.111	0.0621
BN1106_s1251B000326	Uncharacterized protein		82 kDa	0.0021	INF	120k low, 15k high	0.079734	0.06472	0.10519	4	3	5	4	3	5	0.109	0.0726	0.13
BN1106_s666B000203	Uncharacterized protein	WDR96	?	1	INF	[]	-1	-1	-1	4	4	2	5	8	3	0	0	0
BN1106_s2053B000153	Uncharacterized protein		156 kDa	0.0055	INF	120k low, 15k high	0.073553	0.044961	0.087883	4	3	6	5	3	6	0.057	0.0397	0.0729
BN1106_s1305B000240	Uncharacterized protein	COX5B	22 kDa	< 0,00010	INF	120k low, 15k high	0.49943	0.5514	0.51664	3	3	4	5	5	5	0.23	0.23	0.295
BN1106_s1154B000147	Uncharacterized protein		70 kDa	0.12	INF	[]	0.0453	0	0.046861	2	0	2	2	0	2	0.039	0.0	0.0358
BN1106_s4321B000064	Uncharacterized protein	C1orf194	?	1	INF	[]	-1	-1	-1	2	2	3	2	2	4	0	0	0
BN1106_s2829B000128	Uncharacterized protein	SVEP1	98 kDa	< 0,00010	INF	120k low, 15k high	0.031816	0.035127	0.032913	2	2	2	2	2	2	0.0314	0.0314	0.0349
BN1106_s2728B000158	Uncharacterized protein		86 kDa	0.12	INF	[]	0.036393	0.04018	0	2	2	0	2	2	0	0.0297	0.0297	0.0
BN1106_s3779B000072	Uncharacterized protein	WDR16	43 kDa	0.0059	INF	120k low, 15k high	0.075571	0.13003	0.078175	2	3	2	2	3	2	0.0607	0.1	0.0607
BN1106_s4611B000070	Uncharacterized protein	C1orf192	16 kDa	0.12	INF	[]	0.219	0.24179	0	2	2	0	2	2	0	0.229	0.229	0.0
BN1106_s2825B000206	Uncharacterized protein		105 kDa	0.12	INF	[]	0.02982	0	0.030848	2	0	2	2	0	2	0.025	0.0	0.0326
BN1106_s551B000322	Uncharacterized protein	ST3GAL3	37 kDa	0.12	INF	[]	0.086996	0.096048	0	2	2	0	2	2	0	0.076	0.076	0.0
BN1106_s5939B000032	Uncharacterized protein;Protein FAM154B	NP_001335628	45 kDa	0.0022	INF	120k low, 15k high	0.11205	0.12371	0.074505	2	2	2	3	3	2	0.0643	0.0643	0.0643
BN1106_s2545B000160	V-type proton ATPase subunit C 1-A	ATP6V1C1	53 kDa	0.00084	INF	120k low, 15k high	0.093804	0.066941	0.097037	3	2	3	3	2	3	0.0977	0.0616	0.0977
BN1106_s530B000215	YME1-Like (Mitochondrial Escape) AAA protease	YME1L1	69 kDa	0.12	INF	[]	0	0.050849	0.047644	0	2	2	0	2	2	0.0	0.0444	0.0333
